# Supplementary material for: Continental-scale drivers of soil microbial extracellular polymeric substances
Source: Nat Commun. 2026 Mar 2;17:3334. doi: 10.1038/s41467-026-70068-0 (PMC13066494; doi:10.1038/s41467-026-70068-0)
Supplement: Supplementary file 4 — Supplementary Data 1 [file 41467_2026_70068_MOESM4_ESM.xlsx]

## Sheet: Supplementary_dataset_1
ID	Site	Region	Land use	Bedrock	EPS polysaccharides (µg g-1 soil)	EPS proteins (µg g-1 soil)	EPS (sum of EPS polysaccharides and EPS proteins) (µg g-1 soil)	EPS polysaccharides-C (g C kg-1 soil)	EPS proteins-C (g C kg-1 soil)	EPS-C (g C kg-1 soil)	Latitude (˚N)	Longitude (˚E)	Elevation (m a.s.l.)
S-J1-F	S-J1	Sierra de Grazalema	Woodland	Carbonate	1179.52	56.0886	1235.6	0.461191	0.0284369	0.489628	36.7564	-5.17186	684
S-J1-P	S-J1	Sierra de Grazalema	Grassland	Carbonate	574.673	344.916	919.589	0.224697	0.174872	0.399569	36.693	-5.17963	829
S-J1-A	S-J1	Sierra de las Nieves	Cropland	Carbonate	301.423	178.6	480.023	0.117856	0.0905504	0.208407	36.7627	-5.19544	484
S-J7-F	S-J7	Complejo endorreico de Chiclana	Woodland	Carbonate	270.617	276.558	547.175	0.105811	0.140215	0.246026	36.4455	-6.03604	33
S-J7-P	S-J7	Complejo endorreico de Chiclana	Grassland	Carbonate	913.845	293.759	1207.6	0.357314	0.148936	0.506249	36.4126	-6.10595	9
S-J7-A	S-J7	Complejo endorreico de Chiclana	Cropland	Carbonate	309.137	105.505	414.642	0.120872	0.0534912	0.174364	36.762	-5.19493	10
P-J5-F	P-J5	Valley Ribeira Grandola	Woodland	Sediment	79.5844	123.131	202.715	0.0311175	0.0624274	0.0935449	38.1197	-8.42005	53
P-J5-P	P-J5	Valley Ribeira Grandola	Grassland	Sediment	124.685	157.853	282.538	0.048752	0.0800312	0.128783	38.1093	-8.42471	94
P-J5-A	P-J5	Sado valley	Cropland	Sediment	312.555	205.043	517.597	0.122209	0.103957	0.226165	38.4323	-8.5323	10
P-J3-F	P-J3	Tejo Valley	Woodland	Sediment	396.363	346.263	742.626	0.154978	0.175555	0.330533	39.4765	-8.2836	48
P-J3-P	P-J3	Tejo Valley	Grassland	Sediment	346.374	178.113	524.487	0.135432	0.0903032	0.225736	39.4764	-8.28312	36
P-J3-A	P-J3	Tejo Valley	Cropland	Sediment	167.168	82.6568	249.825	0.0653628	0.041907	0.10727	39.4759	-8.28249	32
P-G4-F I	P-G4	Serra da Estrela	Woodland	Silicate	314.179	107.643	421.822	0.122844	0.054575	0.177419	40.2272	-7.43733	596
P-G4-F II	P-G4	Serra da Estrela	Woodland	Silicate	503.873	133.771	637.644	0.197014	0.0678219	0.264836	40.242	-7.58485	601
P-G4-P	P-G4	Serra da Estrela	Grassland	Silicate	228.425	145.396	373.822	0.0893143	0.0737159	0.16303	40.2357	-7.45893	441
P-G4-A	P-G4	Serra da Estrela	Cropland	Silicate	222.037	180.088	402.125	0.0868164	0.0913047	0.178121	40.2359	-7.46936	423
S-F1a-F	S-F1a	Cantabrian Mountains	Woodland	Carbonate	651.106	401.558	1052.66	0.254582	0.20359	0.458172	43.384	-5.65516	250
S-F1a-P	S-F1a	Cantabrian Mountains	Grassland	Carbonate	790.714	505.66	1296.37	0.309169	0.25637	0.565539	43.384	-5.65516	245
S-G3-F I	S-G3	Pyrenees	Woodland	Sediment	859.917	413.273	1273.19	0.336228	0.209529	0.545757	42.5838	-0.31671	824
S-G3-F II	S-G3	Pyrenees	Woodland	Carbonate	1291.07	670.85	1961.92	0.50481	0.340121	0.844931	42.6892	-0.3178	1111
S-G3-F IV	S-G3	Pyrenees	Woodland	Carbonate	1817.68	457.167	2274.85	0.710713	0.231784	0.942497	42.7227	-0.309788	1294
S-G3-P	S-G3	Pyrenees	Grassland	Sediment	676.665	420.85	1097.52	0.264576	0.213371	0.477947	42.564	-0.3127	818
S-G3-A	S-G3	Pyrenees	Cropland	Sediment	338.868	216.095	554.963	0.132497	0.10956	0.242057	42.5502	-0.323238	815
S-J4-F	S-J4	Ebro river basin	Woodland	Carbonate	183.788	157.372	341.16	0.071861	0.0797875	0.151649	42.0403	-0.32577	473
S-J4-P	S-J4	Ebro river basin	Grassland	Carbonate	649.239	359.339	1008.58	0.253852	0.182185	0.436037	42.0223	-0.27673	425
S-J4-A	S-J4	Ebro river basin	Cropland	Carbonate	344.605	281.22	625.825	0.13474	0.142579	0.277319	42.0405	-0.3258	474
S-K3-F	S-K3	Ebro river basin	Woodland	Carbonate	869.135	247.413	1116.55	0.339832	0.125438	0.46527	41.6616	-0.22038	418
S-K3-A	S-K3	Ebro river basin	Cropland	Carbonate	286.179	207.567	493.746	0.111896	0.105236	0.217132	41.6614	-0.22643	415
S-J6-F	S-J6	Serra del Montsià	Woodland	Carbonate	199.147	116.725	315.872	0.0778663	0.0591798	0.137046	40.593	0.48099	170
S-J6-P	S-J6	Serra del Montsià	Grassland	Carbonate	735.9	160.277	896.178	0.287737	0.0812607	0.368998	40.594	0.47666	148
S-J6-A	S-J6	Serra del Montsià	Cropland	Carbonate	768.637	376.541	1145.18	0.300537	0.190906	0.491443	40.5824	0.45594	129
D-F5a-F	D-1	Schorfheide-Chorin	Woodland	Sediment	305.697	261.538	567.235	0.119527	0.1326	0.252127	53.0126	13.911	94
D-F5a-P	D-1	Schorfheide-Chorin	Grassland	Sediment	221.221	264.393	485.614	0.0864975	0.134047	0.220545	53.0252	13.8225	66
D-F5a-A	D-1	Schorfheide-Chorin	Cropland	Sediment	97.9496	50.9912	148.941	0.0382983	0.0258525	0.0641508	53.0169	13.7192	66
D-F5b-F	D-2	Bad Doberaner Forst	Woodland	Sediment	546.428	356.499	902.927	0.213653	0.180745	0.394399	54.1332	11.8604	6
D-F5b-P	D-2	Bad Doberaner Forst	Grassland	Sediment	431.603	337.873	769.476	0.168757	0.171301	0.340058	54.1169	11.8379	12
D-F5b-A	D-2	Bad Doberaner Forst	Cropland	Sediment	206.461	496.303	702.764	0.0807263	0.251626	0.332352	54.1169	11.8373	15
D-F5c-F	D-3	Hainich	Woodland	Carbonate	898.029	638.682	1536.71	0.351129	0.323812	0.674941	51.1317	10.364	445
D-F5c-P	D-3	Hainich	Grassland	Carbonate	1670.51	824.714	2495.22	0.653169	0.41813	1.0713	51.1219	10.4127	296
D-F5c-A	D-3	Hainich	Cropland	Carbonate	653.216	360.951	1014.17	0.255407	0.183002	0.438409	51.1414	10.4107	255
D-F5d-F	D-4	Pöllwitzer Wald	Woodland	Sediment	695.764	210.882	906.646	0.272044	0.106917	0.378961	50.6132	12.0442	468
D-F5d-P	D-4	Pöllwitzer Wald	Grassland	Sediment	1020.33	812.328	1832.66	0.398949	0.41185	0.810799	50.597	12.0365	493
D-F5d-A	D-4	Pöllwitzer Wald	Cropland	Sediment	396.621	319.79	716.411	0.155079	0.162133	0.317212	50.6135	12.042	459
D-F5e-F	D-5	Swabian Jura	Woodland	Carbonate	1587.23	375.033	1962.26	0.620607	0.190142	0.810748	48.3888	9.49017	796
D-F5e-P	D-5	Swabian Jura	Grassland	Carbonate	1694.32	210.882	1905.2	0.662478	0.106917	0.769395	48.3719	9.45731	650
D-F5e-A	D-5	Swabian Jura	Cropland	Carbonate	1608.8	576.862	2185.66	0.629041	0.292469	0.92151	48.3728	9.45771	640
RF1	R-1	Transylvanian Plateau	Woodland	Sediment	593.658	458.892	1052.55	0.23212	0.232658	0.464779	45.7686	25.4736	542
RM1	R-1	Transylvanian Plateau	Grassland	Sediment	737.861	577.459	1315.32	0.288504	0.292772	0.581275	45.7683	25.4828	515
RA1	R-1	Transylvanian Plateau	Cropland	Sediment	710.511	417.406	1127.92	0.27781	0.211625	0.489435	45.7678	25.4758	520
RF2	R-2	Transylvanian Plateau	Woodland	Sediment	227.626	252.091	479.716	0.0890016	0.12781	0.216811	45.8517	25.7256	707
RM2	R-2	Transylvanian Plateau	Grassland	Sediment	410.263	345.965	756.228	0.160413	0.175404	0.335817	45.8519	25.7253	692
RA2	R-2	Transylvanian Plateau	Cropland	Sediment	898.029	382.449	1280.48	0.351129	0.193902	0.545031	45.85	25.7103	616
RF3	R-3	Outer Eastcarpathians	Woodland	Sediment	512.933	458.258	971.191	0.200557	0.232337	0.432894	46.9633	26.2889	428
RM3	R-3	Outer Eastcarpathians	Grassland	Sediment	895.839	270.532	1166.37	0.350273	0.13716	0.487433	46.9633	26.2881	412
RA3	R-3	Outer Eastcarpathians	Cropland	Sediment	670.456	313.805	984.26	0.262148	0.159099	0.421247	46.9375	26.285	333
RF4	R-4	Outer Eastcarpathians	Woodland	Sediment	307.597	173.881	481.478	0.12027	0.0881579	0.208428	47.0914	26.4983	415
RM4	R-4	Outer Eastcarpathians	Grassland	Sediment	514.778	301.289	816.066	0.201278	0.152753	0.354031	47.0956	26.5017	390
RA4	R-4	Outer Eastcarpathians	Cropland	Sediment	447.817	264.51	712.327	0.175096	0.134106	0.309203	47.1019	26.5081	400
RF5	R-5	Outer Eastcarpathians	Woodland	Sediment	689.889	524.835	1214.72	0.269747	0.266091	0.535838	46.3525	26.9872	164
RM5	R-5	Outer Eastcarpathians	Grassland	Sediment	538	518.928	1056.93	0.210358	0.263097	0.473454	46.3519	26.9881	147
RA5	R-5	Outer Eastcarpathians	Cropland	Sediment	494.759	184.248	679.007	0.193451	0.0934138	0.286865	46.3508	26.9861	149
RF6	R-6	Dobrudscha	Woodland	Carbonate	927.917	469.691	1397.61	0.362816	0.238133	0.600949	44.9631	28.535	98
RM6	R-6	Dobrudscha	Grassland	Carbonate	1541.61	586.775	2128.38	0.602769	0.297495	0.900264	44.9633	28.5347	89
RA6	R-6	Dobrudscha	Cropland	Carbonate	1408.12	372.618	1780.74	0.550576	0.188917	0.739493	44.9633	28.5344	90
A-G-1	A-1	Planneralm, Wölzer Tauern, Austria	Grassland	Silicate	978.599	576.862	1555.46	0.382632	0.292469	0.675101	47.4071	14.1984	1585
A-F-1	A-1	Planneralm, Wölzer Tauern, Austria	Woodland	Silicate	1421.83	425.659	1847.48	0.555934	0.215809	0.771743	47.4059	14.1957	1572
A-G-2	A-2	Schrabachalm, Wölzer Tauern, Austria	Grassland	Silicate	422.246	586.897	1009.14	0.165098	0.297557	0.462655	47.4127	14.1783	1323
A-F-2	A-2	Schrabachalm, Wölzer Tauern, Austria	Woodland	Silicate	1273.96	424.492	1698.45	0.498117	0.215217	0.713334	47.4142	14.1789	1350
A-A-3	A-3	Raumberg, Wölzer Tauern, Austria	Cropland	Silicate	264.047	211.333	475.38	0.103242	0.107146	0.210388	47.4962	14.1007	691
A-G-3	A-3	Raumberg, Wölzer Tauern, Austria	Grassland	Silicate	480.138	618.246	1098.38	0.187734	0.313451	0.501185	47.4963	14.1007	687
A-F-3	A-3	Raumberg, Wölzer Tauern, Austria	Woodland	Silicate	563.57	139.982	703.552	0.220356	0.0709706	0.291327	47.4826	14.0937	912
A-01	SE-01	Abisko (Sweden)	Woodland	Silicate	376.352	144.338	520.69	0.147153	0.0731794	0.220333	68.3447	18.8325	422
A-02	SE-02	Abisko (Sweden)	Woodland	Silicate	678.102	97.5707	775.672	0.265138	0.0494683	0.314606	68.2816	19.2648	602
A-03	SE-03	Abisko (Sweden)	Woodland	Silicate	447.679	203.406	651.086	0.175043	0.103127	0.27817	68.2748	19.2646	795
A-04	SE-04	Abisko (Sweden)	Woodland	Silicate	345.837	151.288	497.125	0.135222	0.0767028	0.211925	68.2601	19.285	1012
FIN-01	FIN-01	Pallas-Yllästunturin NP (Finland)	Woodland	Silicate	308.076	14.7076	322.784	0.120458	0.00745677	0.127914	67.9211	24.3855	309
FIN-02	FIN-02	Pyhä-Luoston NP (Finland)	Woodland	Silicate	487.902	124.698	612.601	0.19077	0.0632221	0.253992	67.1505	26.9306	249
NO-01	NO-01	Nordkapp (Norway)	Woodland	Silicate	337.91	181.453	519.363	0.132123	0.0919968	0.224119	71.0323	25.7995	270
NO-02-F	NO-02	Austvågøya (Norway)	Woodland	Silicate	1043.28	562.01	1605.29	0.407922	0.284939	0.692861	68.4482	14.9471	17
NO-02-P	NO-02	Austvågøya (Norway)	Grassland	Silicate	927.917	639.34	1567.26	0.362816	0.324145	0.686961	68.4567	14.8993	18
BL-F	SE-06	Björnlandet NP (Sweden)	Woodland	Silicate	120.157	518.928	639.085	0.0469815	0.263097	0.310078	63.964	18.0683	330
BL-P	SE-06	Björnlandet NP, Frederika (Sweden)	Grassland	Silicate	693.475	663.774	1357.25	0.271149	0.336533	0.607682	64.0743	18.4002	299
GY-A	SE-07	Gyllbergen NR, Spraxkya (Sweden)	Cropland	Silicate	341.739	215.924	557.663	0.13362	0.109473	0.243093	60.4222	15.3342	153
GY-P	SE-07	Gyllbergen NR, Sellnäs (Sweden)	Grassland	Silicate	268.457	297.405	565.862	0.104967	0.150784	0.255751	60.416	15.3683	153
GY-F	SE-07	Gyllbergen NR (Sweden)	Woodland	Silicate	270.617	122.272	392.889	0.105811	0.0619919	0.167803	60.4004	15.1829	369
MF-A	SE-08	Kättilstad NR (Sweden)	Cropland	Silicate	643.117	471.738	1114.85	0.251459	0.239171	0.49063	58.0963	15.7817	95
MF-P	SE-08	Kättilstad NR (Sweden)	Grassland	Silicate	683.749	799.009	1482.76	0.267346	0.405098	0.672444	58.0957	15.7831	96
MF-F	SE-08	Kättilstad NR (Sweden)	Woodland	Silicate	876.416	375.033	1251.45	0.342679	0.190142	0.532821	58.1055	15.7713	130
NO-03-A	NO-03	Ytre Hvaler NP, Engene (Norway)	Cropland	Silicate	1142.66	242.869	1385.53	0.446779	0.123135	0.569914	59.0503	11.0106	3
NU1-G	FIN-03	Nuortti 1 (Finnland)	Woodland	Silicate	168.366	188.671	357.037	0.065831	0.0956562	0.161487	67.7667	29.5833	300
NU2-G	FIN-05	Nuortti 1 (Finnland)	Woodland	Silicate	310.221	319.79	630.011	0.121296	0.162133	0.28343	67.7667	29.5833	300
NU2-NG	FIN-06	Nuortti 1 (Finnland)	Woodland	Silicate	248.337	376.432	624.769	0.0970997	0.190851	0.287951	67.7667	29.5833	300
