# Supplementary material for: Continental-scale drivers of soil microbial extracellular polymeric substances
Source: Nat Commun. 2026 Mar 2;17:3334. doi: 10.1038/s41467-026-70068-0 (PMC13066494; doi:10.1038/s41467-026-70068-0)
Supplement: Supplementary file 5 — Supplementary Data 2 [file 41467_2026_70068_MOESM5_ESM.xlsx]

## Sheet: Supplementary_dataset_2
ID	First Arthors	Title	DOI	Published Year	Region	Site	Latitude	Longitude	Soil type	Land use	Layer (cm)	Soil sampling time	Storage	CER	Soil (g)	PBS (ml)	Shake time (h)	Treatment	EPS extration treatment	Method of EPS polysaccharides	Method of EPS proteins	Pre-incubation	EPS polysaccharides (µg g-1 soil)	EPS protein (µg g-1 soil)	pH	Soil moisture content (%)	Soil organic carbon (g kg-1)	Total Nitrogen (g kg-1)	Total Phosphorus (g kg-1)	Mean weight diameter (µm)	Sand (%)	Silt (%)	Clay (%)	Mean annual temperature (˚C)	Mean annual precipitation (mm)
1	Ming Zhang	Characterising soil extracellular polymeric substances (EPS) by application of spectral-chemometrics and deconstruction of the extraction process	10.1016/j.chemgeo.2022.121271	2023.02	China	National Agro- Ecosystem Observation and Research Station in Yingtan	28˚15′N	116˚55′E	Ultisols	Cropland	0-20	2018.03	4˚ C	178 mg CER mg-1 SOC		25	2	Bulk soil	MQ	Phenol-sulfuricacid method	Modified Lowery microplate method	NO	23.5955	22.4433										17.6	1795
1	Ming Zhang	Characterising soil extracellular polymeric substances (EPS) by application of spectral-chemometrics and deconstruction of the extraction process	10.1016/j.chemgeo.2022.121271	2023.02	China	National Agro- Ecosystem Observation and Research Station in Yingtan	28˚15′N	116˚55′E	Ultisols	Cropland	0-20	2018.03	4˚ C	178 mg CER mg-1 SOC		25	2	Bulk soil	CaCl2 (no PBS; no CER)	Phenol-sulfuricacid method	Modified Lowery microplate method	NO	16.47	-										17.6	1795
1	Ming Zhang	Characterising soil extracellular polymeric substances (EPS) by application of spectral-chemometrics and deconstruction of the extraction process	10.1016/j.chemgeo.2022.121271	2023.02	China	National Agro- Ecosystem Observation and Research Station in Yingtan	28˚15′N	116˚55′E	Ultisols	Cropland	0-20	2018.03	4˚ C	178 mg CER mg-1 SOC		25	2	Bulk soil	CaCl2+PBS (no CER)	Phenol-sulfuricacid method	Modified Lowery microplate method	NO	87.64	78.0341										17.6	1795
1	Ming Zhang	Characterising soil extracellular polymeric substances (EPS) by application of spectral-chemometrics and deconstruction of the extraction process	10.1016/j.chemgeo.2022.121271	2023.02	China	National Agro- Ecosystem Observation and Research Station in Yingtan	28˚15′N	116˚55′E	Ultisols	Cropland	0-20	2018.03	4˚ C	178 mg CER mg-1 SOC		25	2	Bulk soil	CaCl2+PBS (+CER)	Phenol-sulfuricacid method	Modified Lowery microplate method	NO	126.06	86.6243										17.6	1795
1	Ming Zhang	Characterising soil extracellular polymeric substances (EPS) by application of spectral-chemometrics and deconstruction of the extraction process	10.1016/j.chemgeo.2022.121271	2023.02	China	National Agro- Ecosystem Observation and Research Station in Yingtan	28˚15′N	116˚55′E	Ultisols	Cropland	0-20	2018.03	4˚ C	178 mg CER mg-1 SOC		25	2	Bulk soil	MQ	Phenol-sulfuricacid method	Modified Lowery microplate method	yes: (Three replicates of 50 g (dry weight equivalent) were incubated in glass jars at 25 ◦C in the dark for two weeks to reveal the effects of soil pre-incubation. During the incubation period, all incubated soils were wetted to 60% WHC by adding deionised water daily)	14.1283	35.0752										17.6	1795
1	Ming Zhang	Characterising soil extracellular polymeric substances (EPS) by application of spectral-chemometrics and deconstruction of the extraction process	10.1016/j.chemgeo.2022.121271	2023.02	China	National Agro- Ecosystem Observation and Research Station in Yingtan	28˚15′N	116˚55′E	Ultisols	Cropland	0-20	2018.03	4˚ C	178 mg CER mg-1 SOC		25	2	Bulk soil	CaCl2 (no PBS; no CER)	Phenol-sulfuricacid method	Modified Lowery microplate method	yes: (Three replicates of 50 g (dry weight equivalent) were incubated in glass jars at 25 ◦C in the dark for two weeks to reveal the effects of soil pre-incubation. During the incubation period, all incubated soils were wetted to 60% WHC by adding deionised water daily)	59.2319	-										17.6	1795
1	Ming Zhang	Characterising soil extracellular polymeric substances (EPS) by application of spectral-chemometrics and deconstruction of the extraction process	10.1016/j.chemgeo.2022.121271	2023.02	China	National Agro- Ecosystem Observation and Research Station in Yingtan	28˚15′N	116˚55′E	Ultisols	Cropland	0-20	2018.03	4˚ C	178 mg CER mg-1 SOC		25	2	Bulk soil	CaCl2+PBS (no CER)	Phenol-sulfuricacid method	Modified Lowery microplate method	yes: (Three replicates of 50 g (dry weight equivalent) were incubated in glass jars at 25 ◦C in the dark for two weeks to reveal the effects of soil pre-incubation. During the incubation period, all incubated soils were wetted to 60% WHC by adding deionised water daily)	91.3252	70.0341										17.6	1795
1	Ming Zhang	Characterising soil extracellular polymeric substances (EPS) by application of spectral-chemometrics and deconstruction of the extraction process	10.1016/j.chemgeo.2022.121271	2023.02	China	National Agro- Ecosystem Observation and Research Station in Yingtan	28˚15′N	116˚55′E	Ultisols	Cropland	0-20	2018.03	4˚ C	178 mg CER mg-1 SOC		25	2	Bulk soil	CaCl2+PBS (+CER)	Phenol-sulfuricacid method	Modified Lowery microplate method	yes: (Three replicates of 50 g (dry weight equivalent) were incubated in glass jars at 25 ◦C in the dark for two weeks to reveal the effects of soil pre-incubation. During the incubation period, all incubated soils were wetted to 60% WHC by adding deionised water daily)	170.215	97.5181										17.6	1795
1	Ming Zhang	Characterising soil extracellular polymeric substances (EPS) by application of spectral-chemometrics and deconstruction of the extraction process	10.1016/j.chemgeo.2022.121271	2023.02	China	National Agro- Ecosystem Observation and Research Station in Yingtan	28˚15′N	116˚55′E	Ultisols	Cropland	0-20	2018.03	Dried	178 mg CER mg-1 SOC		25	2	Bulk soil	MQ	Phenol-sulfuricacid method	Modified Lowery microplate method	yes: (Three replicates of 50 g (dry weight equivalent) were incubated in glass jars at 25 ◦C in the dark for two weeks to reveal the effects of soil pre-incubation. During the incubation period, all incubated soils were wetted to 60% WHC by adding deionised water daily)	56.122	43.0503										17.6	1795
1	Ming Zhang	Characterising soil extracellular polymeric substances (EPS) by application of spectral-chemometrics and deconstruction of the extraction process	10.1016/j.chemgeo.2022.121271	2023.02	China	National Agro- Ecosystem Observation and Research Station in Yingtan	28˚15′N	116˚55′E	Ultisols	Cropland	0-20	2018.03	Dried	178 mg CER mg-1 SOC		25	2	Bulk soil	CaCl2 (no PBS; no CER)	Phenol-sulfuricacid method	Modified Lowery microplate method	yes: (Three replicates of 50 g (dry weight equivalent) were incubated in glass jars at 25 ◦C in the dark for two weeks to reveal the effects of soil pre-incubation. During the incubation period, all incubated soils were wetted to 60% WHC by adding deionised water daily)	84.7505	-										17.6	1795
1	Ming Zhang	Characterising soil extracellular polymeric substances (EPS) by application of spectral-chemometrics and deconstruction of the extraction process	10.1016/j.chemgeo.2022.121271	2023.02	China	National Agro- Ecosystem Observation and Research Station in Yingtan	28˚15′N	116˚55′E	Ultisols	Cropland	0-20	2018.03	Dried	178 mg CER mg-1 SOC		25	2	Bulk soil	CaCl2+PBS (no CER)	Phenol-sulfuricacid method	Modified Lowery microplate method	yes: (Three replicates of 50 g (dry weight equivalent) were incubated in glass jars at 25 ◦C in the dark for two weeks to reveal the effects of soil pre-incubation. During the incubation period, all incubated soils were wetted to 60% WHC by adding deionised water daily)	76.2363	55.4696										17.6	1795
1	Ming Zhang	Characterising soil extracellular polymeric substances (EPS) by application of spectral-chemometrics and deconstruction of the extraction process	10.1016/j.chemgeo.2022.121271	2023.02	China	National Agro- Ecosystem Observation and Research Station in Yingtan	28˚15′N	116˚55′E	Ultisols	Cropland	0-20	2018.03	Dried	178 mg CER mg-1 SOC		25	2	Bulk soil	CaCl2+PBS (+CER)	Phenol-sulfuricacid method	Modified Lowery microplate method	yes: (Three replicates of 50 g (dry weight equivalent) were incubated in glass jars at 25 ◦C in the dark for two weeks to reveal the effects of soil pre-incubation. During the incubation period, all incubated soils were wetted to 60% WHC by adding deionised water daily)	156.973	75.5315										17.6	1795
2	Yang Chen	Quantifying the trade-off between yield and contamination in soil EPS extraction using cation exchange resin	10.1007/s11368-025-04063-1	2025.06	China	Qiqihar City, Heilongjiang Province	48˚19′N	124˚78′E	Black soil		0-20		4˚ C	0		25	2	Bulk soil	CaCl2+PBS	Phenol-sulfuricacid method	Modified Lowery microplate method	NO			6.47	24.14	22.21	1.99	0.55
2	Yang Chen	Quantifying the trade-off between yield and contamination in soil EPS extraction using cation exchange resin	10.1007/s11368-025-04063-1	2025.06	China	Qiqihar City, Heilongjiang Province	48˚19′N	124˚78′E	Black soil		0-20		4˚ C	0.5 g g-1 soil		25	2	Bulk soil	CaCl2+PBS+CER	Phenol-sulfuricacid method	Modified Lowery microplate method	NO	411.111	88.0322	6.47	24.14	22.21	1.99	0.55
2	Yang Chen	Quantifying the trade-off between yield and contamination in soil EPS extraction using cation exchange resin	10.1007/s11368-025-04063-1	2025.06	China	Qiqihar City, Heilongjiang Province	48˚19′N	124˚78′E	Black soil		0-20		4˚ C	1 g g-1 soil		25	2	Bulk soil	CaCl2+PBS+CER	Phenol-sulfuricacid method	Modified Lowery microplate method	NO	460.768	107.149	6.47	24.14	22.21	1.99	0.55
2	Yang Chen	Quantifying the trade-off between yield and contamination in soil EPS extraction using cation exchange resin	10.1007/s11368-025-04063-1	2025.06	China	Qiqihar City, Heilongjiang Province	48˚19′N	124˚78′E	Black soil		0-20		4˚ C	2 g g-1 soil		25	2	Bulk soil	CaCl2+PBS+CER	Phenol-sulfuricacid method	Modified Lowery microplate method	NO	512.483	119.689	6.47	24.14	22.21	1.99	0.55
2	Yang Chen	Quantifying the trade-off between yield and contamination in soil EPS extraction using cation exchange resin	10.1007/s11368-025-04063-1	2025.06	China	Qiqihar City, Heilongjiang Province	48˚19′N	124˚78′E	Black soil		0-20		4˚ C	3.95 g g-1 soil (178 mg CER mg-1 SOC)		25	2	Bulk soil	CaCl2+PBS+CER	Phenol-sulfuricacid method	Modified Lowery microplate method	NO	656.636	121.295	6.47	24.14	22.21	1.99	0.55
2	Yang Chen	Quantifying the trade-off between yield and contamination in soil EPS extraction using cation exchange resin	10.1007/s11368-025-04063-1	2025.06	China	Qiqihar City, Heilongjiang Province	48˚19′N	124˚78′E	Black soil		0-20		4˚ C	5 g g-1 soil		25	2	Bulk soil	CaCl2+PBS+CER	Phenol-sulfuricacid method	Modified Lowery microplate method	NO	678.601	117.739	6.47	24.14	22.21	1.99	0.55
2	Yang Chen	Quantifying the trade-off between yield and contamination in soil EPS extraction using cation exchange resin	10.1007/s11368-025-04063-1	2025.06	China	Fengqiu City, Henan Province	35˚2′N	114˚33′E	Cinnamon		0-20		4˚ C	0		25	2	Bulk soil	CaCl2+PBS	Phenol-sulfuricacid method	Modified Lowery microplate method	NO			8.32	14.28	4.7	0.57	0.71
2	Yang Chen	Quantifying the trade-off between yield and contamination in soil EPS extraction using cation exchange resin	10.1007/s11368-025-04063-1	2025.06	China	Fengqiu City, Henan Province	35˚2′N	114˚33′E	Cinnamon		0-20		4˚ C	0.5 g g-1 soil		25	2	Bulk soil	CaCl2+PBS+CER	Phenol-sulfuricacid method	Modified Lowery microplate method	NO	106.679	45.8662	8.32	14.28	4.7	0.57	0.71
2	Yang Chen	Quantifying the trade-off between yield and contamination in soil EPS extraction using cation exchange resin	10.1007/s11368-025-04063-1	2025.06	China	Fengqiu City, Henan Province	35˚2′N	114˚33′E	Cinnamon		0-20		4˚ C	0.76 g g-1 soil (178 mg CER mg-1 SOC)		25	2	Bulk soil	CaCl2+PBS+CER	Phenol-sulfuricacid method	Modified Lowery microplate method	NO	115.028	50.3295	8.32	14.28	4.7	0.57	0.71
2	Yang Chen	Quantifying the trade-off between yield and contamination in soil EPS extraction using cation exchange resin	10.1007/s11368-025-04063-1	2025.06	China	Fengqiu City, Henan Province	35˚2′N	114˚33′E	Cinnamon		0-20		4˚ C	2 g g-1 soil		25	2	Bulk soil	CaCl2+PBS+CER	Phenol-sulfuricacid method	Modified Lowery microplate method	NO	130.682	61.1792	8.32	14.28	4.7	0.57	0.71
2	Yang Chen	Quantifying the trade-off between yield and contamination in soil EPS extraction using cation exchange resin	10.1007/s11368-025-04063-1	2025.06	China	Fengqiu City, Henan Province	35˚2′N	114˚33′E	Cinnamon		0-20		4˚ C	3 g g-1 soil		25	2	Bulk soil	CaCl2+PBS+CER	Phenol-sulfuricacid method	Modified Lowery microplate method	NO	138.149	60.6504	8.32	14.28	4.7	0.57	0.71
2	Yang Chen	Quantifying the trade-off between yield and contamination in soil EPS extraction using cation exchange resin	10.1007/s11368-025-04063-1	2025.06	China	Fengqiu City, Henan Province	35˚2′N	114˚33′E	Cinnamon		0-20		4˚ C	5 g g-1 soil		25	2	Bulk soil	CaCl2+PBS+CER	Phenol-sulfuricacid method	Modified Lowery microplate method	NO	142.045	73.0086	8.32	14.28	4.7	0.57	0.71
2	Yang Chen	Quantifying the trade-off between yield and contamination in soil EPS extraction using cation exchange resin	10.1007/s11368-025-04063-1	2025.06	China	Qiyang City, Hunan Province	26˚44′N	111˚53′E	Red soil		0-20		4˚ C	0		25	2	Bulk soil	CaCl2+PBS	Phenol-sulfuricacid method	Modified Lowery microplate method	NO			4.26	23.07	11.54	1.18	0.32
2	Yang Chen	Quantifying the trade-off between yield and contamination in soil EPS extraction using cation exchange resin	10.1007/s11368-025-04063-1	2025.06	China	Qiyang City, Hunan Province	26˚44′N	111˚53′E	Red soil		0-20		4˚ C	0.5 g g-1 soil		25	2	Bulk soil	CaCl2+PBS+CER	Phenol-sulfuricacid method	Modified Lowery microplate method	NO	70.705	10.2263	4.26	23.07	11.54	1.18	0.32
2	Yang Chen	Quantifying the trade-off between yield and contamination in soil EPS extraction using cation exchange resin	10.1007/s11368-025-04063-1	2025.06	China	Qiyang City, Hunan Province	26˚44′N	111˚53′E	Red soil		0-20		4˚ C	1 g g-1 soil		25	2	Bulk soil	CaCl2+PBS+CER	Phenol-sulfuricacid method	Modified Lowery microplate method	NO	81.0127	9.39452	4.26	23.07	11.54	1.18	0.32
2	Yang Chen	Quantifying the trade-off between yield and contamination in soil EPS extraction using cation exchange resin	10.1007/s11368-025-04063-1	2025.06	China	Qiyang City, Hunan Province	26˚44′N	111˚53′E	Red soil		0-20		4˚ C	2.05 g g-1 soil (178 mg CER mg-1 SOC)		25	2	Bulk soil	CaCl2+PBS+CER	Phenol-sulfuricacid method	Modified Lowery microplate method	NO	110.759	12.0367	4.26	23.07	11.54	1.18	0.32
2	Yang Chen	Quantifying the trade-off between yield and contamination in soil EPS extraction using cation exchange resin	10.1007/s11368-025-04063-1	2025.06	China	Qiyang City, Hunan Province	26˚44′N	111˚53′E	Red soil		0-20		4˚ C	3 g g-1 soil		25	2	Bulk soil	CaCl2+PBS+CER	Phenol-sulfuricacid method	Modified Lowery microplate method	NO	124.209	10.011	4.26	23.07	11.54	1.18	0.32
2	Yang Chen	Quantifying the trade-off between yield and contamination in soil EPS extraction using cation exchange resin	10.1007/s11368-025-04063-1	2025.06	China	Qiyang City, Hunan Province	26˚44′N	111˚53′E	Red soil		0-20		4˚ C	5 g g-1 soil		25	2	Bulk soil	CaCl2+PBS+CER	Phenol-sulfuricacid method	Modified Lowery microplate method	NO	147.257	8.42571	4.26	23.07	11.54	1.18	0.32
2	Yang Chen	Quantifying the trade-off between yield and contamination in soil EPS extraction using cation exchange resin	10.1007/s11368-025-04063-1	2025.06	China	Qiqihar City, Heilongjiang Province	48˚19′N	124˚78′E	Black soil		0-20		4˚ C	3.95 g g-1 soil (178 mg CER mg-1 SOC)			0	Bulk soil	CaCl2+PBS+CER	Phenol-sulfuricacid method	Modified Lowery microplate method	NO			6.47	24.14	22.21	1.99	0.55
2	Yang Chen	Quantifying the trade-off between yield and contamination in soil EPS extraction using cation exchange resin	10.1007/s11368-025-04063-1	2025.06	China	Qiqihar City, Heilongjiang Province	48˚19′N	124˚78′E	Black soil		0-20		4˚ C	3.95 g g-1 soil (178 mg CER mg-1 SOC)		25	1	Bulk soil	CaCl2+PBS+CER	Phenol-sulfuricacid method	Modified Lowery microplate method	NO	392.886	78.205	6.47	24.14	22.21	1.99	0.55
2	Yang Chen	Quantifying the trade-off between yield and contamination in soil EPS extraction using cation exchange resin	10.1007/s11368-025-04063-1	2025.06	China	Qiqihar City, Heilongjiang Province	48˚19′N	124˚78′E	Black soil		0-20		4˚ C	3.95 g g-1 soil (178 mg CER mg-1 SOC)		25	2	Bulk soil	CaCl2+PBS+CER	Phenol-sulfuricacid method	Modified Lowery microplate method	NO	571.951	113.148	6.47	24.14	22.21	1.99	0.55
2	Yang Chen	Quantifying the trade-off between yield and contamination in soil EPS extraction using cation exchange resin	10.1007/s11368-025-04063-1	2025.06	China	Qiqihar City, Heilongjiang Province	48˚19′N	124˚78′E	Black soil		0-20		4˚ C	3.95 g g-1 soil (178 mg CER mg-1 SOC)		25	4	Bulk soil	CaCl2+PBS+CER	Phenol-sulfuricacid method	Modified Lowery microplate method	NO	686.063	130.208	6.47	24.14	22.21	1.99	0.55
2	Yang Chen	Quantifying the trade-off between yield and contamination in soil EPS extraction using cation exchange resin	10.1007/s11368-025-04063-1	2025.06	China	Qiqihar City, Heilongjiang Province	48˚19′N	124˚78′E	Black soil		0-20		4˚ C	3.95 g g-1 soil (178 mg CER mg-1 SOC)		25	8	Bulk soil	CaCl2+PBS+CER	Phenol-sulfuricacid method	Modified Lowery microplate method	NO	707.143	143.431	6.47	24.14	22.21	1.99	0.55
2	Yang Chen	Quantifying the trade-off between yield and contamination in soil EPS extraction using cation exchange resin	10.1007/s11368-025-04063-1	2025.06	China	Fengqiu City, Henan Province	35˚2′N	114˚33′E	Cinnamon		0-20		4˚ C	0.76 g g-1 soil (178 mg CER mg-1 SOC)			0	Bulk soil	CaCl2+PBS+CER	Phenol-sulfuricacid method	Modified Lowery microplate method	NO			8.32	14.28	4.7	0.57	0.71
2	Yang Chen	Quantifying the trade-off between yield and contamination in soil EPS extraction using cation exchange resin	10.1007/s11368-025-04063-1	2025.06	China	Fengqiu City, Henan Province	35˚2′N	114˚33′E	Cinnamon		0-20		4˚ C	0.76 g g-1 soil (178 mg CER mg-1 SOC)		25	1	Bulk soil	CaCl2+PBS+CER	Phenol-sulfuricacid method	Modified Lowery microplate method	NO	115.679	39.7576	8.32	14.28	4.7	0.57	0.71
2	Yang Chen	Quantifying the trade-off between yield and contamination in soil EPS extraction using cation exchange resin	10.1007/s11368-025-04063-1	2025.06	China	Fengqiu City, Henan Province	35˚2′N	114˚33′E	Cinnamon		0-20		4˚ C	0.76 g g-1 soil (178 mg CER mg-1 SOC)		25	2	Bulk soil	CaCl2+PBS+CER	Phenol-sulfuricacid method	Modified Lowery microplate method	NO	127.003	45.0142	8.32	14.28	4.7	0.57	0.71
2	Yang Chen	Quantifying the trade-off between yield and contamination in soil EPS extraction using cation exchange resin	10.1007/s11368-025-04063-1	2025.06	China	Fengqiu City, Henan Province	35˚2′N	114˚33′E	Cinnamon		0-20		4˚ C	0.76 g g-1 soil (178 mg CER mg-1 SOC)		25	4	Bulk soil	CaCl2+PBS+CER	Phenol-sulfuricacid method	Modified Lowery microplate method	NO	152.033	53.4994	8.32	14.28	4.7	0.57	0.71
2	Yang Chen	Quantifying the trade-off between yield and contamination in soil EPS extraction using cation exchange resin	10.1007/s11368-025-04063-1	2025.06	China	Fengqiu City, Henan Province	35˚2′N	114˚33′E	Cinnamon		0-20		4˚ C	0.76 g g-1 soil (178 mg CER mg-1 SOC)		25	8	Bulk soil	CaCl2+PBS+CER	Phenol-sulfuricacid method	Modified Lowery microplate method	NO	164.286	60.3036	8.32	14.28	4.7	0.57	0.71
2	Yang Chen	Quantifying the trade-off between yield and contamination in soil EPS extraction using cation exchange resin	10.1007/s11368-025-04063-1	2025.06	China	Qiyang City, Hunan Province	26˚44′N	111˚53′E	Red soil		0-20		4˚ C	2.05 g g-1 soil (178 mg CER mg-1 SOC)			0	Bulk soil	CaCl2+PBS+CER	Phenol-sulfuricacid method	Modified Lowery microplate method	NO			4.26	23.07	11.54	1.18	0.32
2	Yang Chen	Quantifying the trade-off between yield and contamination in soil EPS extraction using cation exchange resin	10.1007/s11368-025-04063-1	2025.06	China	Qiyang City, Hunan Province	26˚44′N	111˚53′E	Red soil		0-20		4˚ C	2.05 g g-1 soil (178 mg CER mg-1 SOC)		25	1	Bulk soil	CaCl2+PBS+CER	Phenol-sulfuricacid method	Modified Lowery microplate method	NO	104.699	10.4948	4.26	23.07	11.54	1.18	0.32
2	Yang Chen	Quantifying the trade-off between yield and contamination in soil EPS extraction using cation exchange resin	10.1007/s11368-025-04063-1	2025.06	China	Qiyang City, Hunan Province	26˚44′N	111˚53′E	Red soil		0-20		4˚ C	2.05 g g-1 soil (178 mg CER mg-1 SOC)		25	2	Bulk soil	CaCl2+PBS+CER	Phenol-sulfuricacid method	Modified Lowery microplate method	NO	120.677	13.0083	4.26	23.07	11.54	1.18	0.32
2	Yang Chen	Quantifying the trade-off between yield and contamination in soil EPS extraction using cation exchange resin	10.1007/s11368-025-04063-1	2025.06	China	Qiyang City, Hunan Province	26˚44′N	111˚53′E	Red soil		0-20		4˚ C	2.05 g g-1 soil (178 mg CER mg-1 SOC)		25	4	Bulk soil	CaCl2+PBS+CER	Phenol-sulfuricacid method	Modified Lowery microplate method	NO	151.974	14.6104	4.26	23.07	11.54	1.18	0.32
2	Yang Chen	Quantifying the trade-off between yield and contamination in soil EPS extraction using cation exchange resin	10.1007/s11368-025-04063-1	2025.06	China	Qiyang City, Hunan Province	26˚44′N	111˚53′E	Red soil		0-20		4˚ C	2.05 g g-1 soil (178 mg CER mg-1 SOC)		25	8	Bulk soil	CaCl2+PBS+CER	Phenol-sulfuricacid method	Modified Lowery microplate method	NO	190.601	21.509	4.26	23.07	11.54	1.18	0.32
3	M.A. Redmile-Gordon	Soil organic carbon, extracellular polymeric substances (EPS), and soil structural stability as affected by previous and current land-use	10.1016/j.geoderma.2019.114143	2020.04	United Kingdom	Highfield experiment at Rothamsted Research			Chromic Luvisol	Grass-Grass	5.2	2011.02	4˚ C	178 mg CER mg-1 SOC		25	2	Bulk soil	CaCl2+PBS+CER	Phenol-sulfuricacid method	Modified Lowery microplate method	NO	346.023	213.167	6.3		36.6667	3.22		2293.45	17.9	48.7	33.3	10.2	718
3	M.A. Redmile-Gordon	Soil organic carbon, extracellular polymeric substances (EPS), and soil structural stability as affected by previous and current land-use	10.1016/j.geoderma.2019.114143	2020.04	United Kingdom	Highfield experiment at Rothamsted Research			Chromic Luvisol	Grass-Arable	5.2	2011.02	4˚ C	178 mg CER mg-1 SOC		25	2	Bulk soil	CaCl2+PBS+CER	Phenol-sulfuricacid method	Modified Lowery microplate method	NO	339.55	194.56			25.0767	2.35		684				10.2	718
3	M.A. Redmile-Gordon	Soil organic carbon, extracellular polymeric substances (EPS), and soil structural stability as affected by previous and current land-use	10.1016/j.geoderma.2019.114143	2020.04	United Kingdom	Highfield experiment at Rothamsted Research			Chromic Luvisol	Grass-Fallow	5.2	2011.02	4˚ C	178 mg CER mg-1 SOC		25	2	Bulk soil	CaCl2+PBS+CER	Phenol-sulfuricacid method	Modified Lowery microplate method	NO	293.993	156.957			23.28	2.19		494				10.2	718
3	M.A. Redmile-Gordon	Soil organic carbon, extracellular polymeric substances (EPS), and soil structural stability as affected by previous and current land-use	10.1016/j.geoderma.2019.114143	2020.04	United Kingdom	Highfield experiment at Rothamsted Research			Chromic Luvisol	Arable-Grass	5.2	2011.02	4˚ C	178 mg CER mg-1 SOC		25	2	Bulk soil	CaCl2+PBS+CER	Phenol-sulfuricacid method	Modified Lowery microplate method	NO	434.867	198.243			23.8567	2.23		1173.98				10.2	718
3	M.A. Redmile-Gordon	Soil organic carbon, extracellular polymeric substances (EPS), and soil structural stability as affected by previous and current land-use	10.1016/j.geoderma.2019.114143	2020.04	United Kingdom	Highfield experiment at Rothamsted Research			Chromic Luvisol	Arable-Arable	5.2	2011.02	4˚ C	178 mg CER mg-1 SOC		25	2	Bulk soil	CaCl2+PBS+CER	Phenol-sulfuricacid method	Modified Lowery microplate method	NO	317.787	184.64	5.76		16.4267	1.63		583.93	18.9	50.4	30.6	10.2	718
3	M.A. Redmile-Gordon	Soil organic carbon, extracellular polymeric substances (EPS), and soil structural stability as affected by previous and current land-use	10.1016/j.geoderma.2019.114143	2020.04	United Kingdom	Highfield experiment at Rothamsted Research			Chromic Luvisol	Arable-Fallow	5.2	2011.02	4˚ C	178 mg CER mg-1 SOC		25	2	Bulk soil	CaCl2+PBS+CER	Phenol-sulfuricacid method	Modified Lowery microplate method	NO	374.663	175.667			15.6467	1.52		395.11				10.2	718
3	M.A. Redmile-Gordon	Soil organic carbon, extracellular polymeric substances (EPS), and soil structural stability as affected by previous and current land-use	10.1016/j.geoderma.2019.114143	2020.04	United Kingdom	Highfield experiment at Rothamsted Research			Chromic Luvisol	Fallow-Grass	5.2	2011.02	4˚ C	178 mg CER mg-1 SOC		25	2	Bulk soil	CaCl2+PBS+CER	Phenol-sulfuricacid method	Modified Lowery microplate method	NO	381.503	191.267			14.32	1.3		594.84				10.2	718
3	M.A. Redmile-Gordon	Soil organic carbon, extracellular polymeric substances (EPS), and soil structural stability as affected by previous and current land-use	10.1016/j.geoderma.2019.114143	2020.04	United Kingdom	Highfield experiment at Rothamsted Research			Chromic Luvisol	Fallow-Arable	5.2	2011.02	4˚ C	178 mg CER mg-1 SOC		25	2	Bulk soil	CaCl2+PBS+CER	Phenol-sulfuricacid method	Modified Lowery microplate method	NO	235.547	110.67			10.5333	1.02		450.44				10.2	718
3	M.A. Redmile-Gordon	Soil organic carbon, extracellular polymeric substances (EPS), and soil structural stability as affected by previous and current land-use	10.1016/j.geoderma.2019.114143	2020.04	United Kingdom	Highfield experiment at Rothamsted Research			Chromic Luvisol	Fallow-Fallow	5.2	2011.02	4˚ C	178 mg CER mg-1 SOC		25	2	Bulk soil	CaCl2+PBS+CER	Phenol-sulfuricacid method	Modified Lowery microplate method	NO	286.963	126.43	4.43		8.68	0.91		264.1	17.8	52.5	29.7	10.2	718
4	M.A. Redmile-Gordon	Measuring the soil-microbial interface: Extraction of extracellular polymeric substances (EPS) from soil biofilms	10.1016/j.soilbio.2014.01.025	2014.05	United Kingdom	Woburn Experimental Farm, Bedfordshire			Cambric Arenosol	Fallow		2010_Spring	Fresh	178 mg CER mg-1 SOC		25	2	Bulk soil	CaCl2+PBS+CER	Phenol-sulfuricacid method	Modified Lowery microplate method	yes (pre-incubated at 40% water holding capacity (WHC) for 2 weeks in order to avoid artefacts caused by the initial flush of microbial activity after sieving)	169	43	5.53		2.99	0.29					7.9
4	M.A. Redmile-Gordon	Measuring the soil-microbial interface: Extraction of extracellular polymeric substances (EPS) from soil biofilms	10.1016/j.soilbio.2014.01.025	2014.05	United Kingdom	Woburn Experimental Farm, Bedfordshire			Cambric Arenosol	Grassland		2010_Spring	Fresh	178 mg CER mg-1 SOC		25	2	Bulk soil	CaCl2+PBS+CER	Phenol-sulfuricacid method	Modified Lowery microplate method	yes (pre-incubated at 40% water holding capacity (WHC) for 2 weeks in order to avoid artefacts caused by the initial flush of microbial activity after sieving)	401	163	5.95		26.02	2.29					8
4	M.A. Redmile-Gordon	Measuring the soil-microbial interface: Extraction of extracellular polymeric substances (EPS) from soil biofilms	10.1016/j.soilbio.2014.01.025	2014.05	United Kingdom	Woburn Experimental Farm, Bedfordshire			Cambric Arenosol	Fallow		2010_Spring	Fresh	178 mg CER mg-1 SOC		25	2	Bulk soil	CaCl2+PBS+CER	Phenol-sulfuricacid method	Modified Lowery microplate method	yes (pre-incubated at 40% water holding capacity (WHC) for 2 weeks in order to avoid artefacts caused by the initial flush of microbial activity after sieving) + Glycerol ( 2 mg C g-1)	229	55	5.53		2.99	0.29					7.9
4	M.A. Redmile-Gordon	Measuring the soil-microbial interface: Extraction of extracellular polymeric substances (EPS) from soil biofilms	10.1016/j.soilbio.2014.01.025	2014.05	United Kingdom	Woburn Experimental Farm, Bedfordshire			Cambric Arenosol	Grassland		2010_Spring	Fresh	178 mg CER mg-1 SOC		25	2	Bulk soil	CaCl2+PBS+CER	Phenol-sulfuricacid method	Modified Lowery microplate method	yes (pre-incubated at 40% water holding capacity (WHC) for 2 weeks in order to avoid artefacts caused by the initial flush of microbial activity after sieving) + Glycerol ( 2 mg C g-1)	461	177	5.95		26.02	2.29					8
5	Shuang Wang	Extraction of extracellular polymeric substances (EPS) from red soils (Ultisols)	10.1016/j.soilbio.2019.05.014	2019.08	China	He Shengqiao town, Xianning city, Hubei province, China	30°1′N	114°21′E	Ultisols	Forest	0-20		Fresh	178 mg CER mg-1 SOC		25	2	Bulk soil	CaCl2+PBS+CER	Anthrone-sulfuric acid method	Bradford method	yes (pre-incubated at 25 °C for 2 weeks to ensure microbial activity had stabilized caused by sampling, sieving and adjustment of soil moisture. During the incubation period, the water content of the soils was kept at 60% of maximum water holding capacity)+Glycerol ( 10 mg C g-1 )+ammonium nitrate (1.16 mg N g-1) + mono-ammonium phosphate (0.166 mg P g-1)	612	184	5.6		8.75	0.86			1.9	79.6	18.5	16.8	1300
5	Shuang Wang	Extraction of extracellular polymeric substances (EPS) from red soils (Ultisols)	10.1016/j.soilbio.2019.05.014	2019.08	China	National Agro-Ecosystem Observation and Research Station in Yingtan city, Jiangxi province	28°15′N	116°55′E	Ultisols	Cropland	0-20		Fresh	178 mg CER mg-1 SOC		25	2	Bulk soil	CaCl2+PBS+CER	Anthrone-sulfuric acid method	Bradford method	yes (pre-incubated at 25 °C for 2 weeks to ensure microbial activity had stabilized caused by sampling, sieving and adjustment of soil moisture. During the incubation period, the water content of the soils was kept at 60% of maximum water holding capacity)+Glycerol ( 10 mg C g-1 )+ammonium nitrate (1.16 mg N g-1) + mono-ammonium phosphate (0.166 mg P g-1)	878	163	4.7		21.66	1.84			22.7	61.7	15.6	17.6	1785
6	Annette Bérard	Exopolysaccharides in the rhizosphere: A comparative study of extraction methods. Application to their quantification in Mediterranean soils	10.1016/j.soilbio.2020.107961	2020.1	Mediterranean	Mediterranean	43°38′N	5°00′E	Fersialsol	Grassland	0-20	2018.06	Fresh	178 mg CER mg-1 SOC		5	After manual stirring, soil was incubated for 16 h	Bulk soil	CaCl2+PBS+CER	Phenol-sulfuricacid method	Modified Lowery microplate method	NO	1120		7.94		31.8	3.6			47.5		26.1
6	Annette Bérard	Exopolysaccharides in the rhizosphere: A comparative study of extraction methods. Application to their quantification in Mediterranean soils	10.1016/j.soilbio.2020.107961	2020.1	Mediterranean	Mediterranean	43°54′N	4°52′E	Fluviosol	Cropland	0-20	2018.06	Fresh	178 mg CER mg-1 SOC		5	After manual stirring, soil was incubated for 16 h	Bulk soil	CaCl2+PBS+CER	Phenol-sulfuricacid method	Modified Lowery microplate method	NO	800		8.44		15.5	1.6			3.1		36.9
6	Annette Bérard	Exopolysaccharides in the rhizosphere: A comparative study of extraction methods. Application to their quantification in Mediterranean soils	10.1016/j.soilbio.2020.107961	2020.1	Mediterranean	Mediterranean	44°02′N	4°42′E	Colluviosol	Forest	0-20	2018.06	Fresh	178 mg CER mg-1 SOC		5	After manual stirring, soil was incubated for 16 h	Bulk soil	CaCl2+PBS+CER	Phenol-sulfuricacid method	Modified Lowery microplate method	NO	830		8.72		3.09	0.1			6.34		4.9
6	Annette Bérard	Exopolysaccharides in the rhizosphere: A comparative study of extraction methods. Application to their quantification in Mediterranean soils	10.1016/j.soilbio.2020.107961	2020.1	Mediterranean	Mediterranean	44°11′N	4°48′E	Redoxisol	Cropland	0-20	2018.06	Fresh	178 mg CER mg-1 SOC		5	After manual stirring, soil was incubated for 16 h	Bulk soil	CaCl2+PBS+CER	Phenol-sulfuricacid method	Modified Lowery microplate method	NO	743.541		8.5		12.5	1.1			37.9		29
6	Annette Bérard	Exopolysaccharides in the rhizosphere: A comparative study of extraction methods. Application to their quantification in Mediterranean soils	10.1016/j.soilbio.2020.107961	2020.1	Mediterranean	Mediterranean	44°11′N	4°48′E	Redoxisol	Cropland	0-20	2018.06	Fresh	178 mg CER mg-1 SOC		5	After manual stirring, soil was incubated for 16 h	Rhizosphere	CaCl2+PBS+CER	Phenol-sulfuricacid method	Modified Lowery microplate method	NO	785.865		8.5		12.5	1.1			37.9		29
7	Laurent K. Kidinda	Extracellular polymeric substances are closely related to land cover, microbial communities, and enzyme activity in tropical soils	10.1016/j.soilbio.2023.109221	2023.12	Democratic Republic the Congo	Eastern Democratic Republic of the Congo			Nitisols	Forest	0-10	2018.03/06		178 mg CER mg-1 SOC	2.5	25		Bulk soil	CaCl2+PBS+CER	Phenol-sulfuricacid method	Modified Lowery microplate method	yes (20˚C WHC 60%; 120d)	252.007	52.3578	2.7−4.9 (KCl)		21-76	2-7						15.3-19.2	1697-1924
7	Laurent K. Kidinda	Extracellular polymeric substances are closely related to land cover, microbial communities, and enzyme activity in tropical soils	10.1016/j.soilbio.2023.109221	2023.12	Democratic Republic the Congo	Eastern Democratic Republic of the Congo			Nitisols	Forest	30-40	2018.03/06		178 mg CER mg-1 SOC	2.5	25		Bulk soil	CaCl2+PBS+CER	Phenol-sulfuricacid method	Modified Lowery microplate method	yes (20˚C WHC 60%; 120d)	214.283	36.2178	2.7−4.9 (KCl)		21-76	2-7						15.3-19.2	1697-1924
7	Laurent K. Kidinda	Extracellular polymeric substances are closely related to land cover, microbial communities, and enzyme activity in tropical soils	10.1016/j.soilbio.2023.109221	2023.12	Democratic Republic the Congo	Eastern Democratic Republic of the Congo			Nitisols	Forest	60-70	2018.03/06		178 mg CER mg-1 SOC	2.5	25		Bulk soil	CaCl2+PBS+CER	Phenol-sulfuricacid method	Modified Lowery microplate method	yes (20˚C WHC 60%; 120d)	148.347	45.2594	2.7−4.9 (KCl)		21-76	2-7						15.3-19.2	1697-1924
7	Laurent K. Kidinda	Extracellular polymeric substances are closely related to land cover, microbial communities, and enzyme activity in tropical soils	10.1016/j.soilbio.2023.109221	2023.12	Democratic Republic the Congo	Eastern Democratic Republic of the Congo			Nitisols	Cropland	0-10	2018.03/06		178 mg CER mg-1 SOC	2.5	25		Bulk soil	CaCl2+PBS+CER	Phenol-sulfuricacid method	Modified Lowery microplate method	yes (20˚C WHC 60%; 67d)	447.444	273.292	4.1−4.8 (KCl)		14-53	1-4						15.3-19.2	1697-1924
7	Laurent K. Kidinda	Extracellular polymeric substances are closely related to land cover, microbial communities, and enzyme activity in tropical soils	10.1016/j.soilbio.2023.109221	2023.12	Democratic Republic the Congo	Eastern Democratic Republic of the Congo			Nitisols	Cropland	30-40	2018.03/06		178 mg CER mg-1 SOC	2.5	25		Bulk soil	CaCl2+PBS+CER	Phenol-sulfuricacid method	Modified Lowery microplate method	yes (20˚C WHC 60%; 67d)	391.486	356.741	4.1−4.8 (KCl)		14-53	1-4						15.3-19.2	1697-1924
7	Laurent K. Kidinda	Extracellular polymeric substances are closely related to land cover, microbial communities, and enzyme activity in tropical soils	10.1016/j.soilbio.2023.109221	2023.12	Democratic Republic the Congo	Eastern Democratic Republic of the Congo			Nitisols	Cropland	60-70	2018.03/06		178 mg CER mg-1 SOC	2.5	25		Bulk soil	CaCl2+PBS+CER	Phenol-sulfuricacid method	Modified Lowery microplate method	yes (20˚C WHC 60%; 67d)	228.18	44.191	4.1−4.8 (KCl)		14-53	1-4						15.3-19.2	1697-1924
7	Laurent K. Kidinda	Extracellular polymeric substances are closely related to land cover, microbial communities, and enzyme activity in tropical soils	10.1016/j.soilbio.2023.109221	2023.12	Rwanda	Western Rwanda			Ferralsols and Acrisols	Forest	0-10	2018.03/06		178 mg CER mg-1 SOC	2.5	25		Bulk soil	CaCl2+PBS+CER	Phenol-sulfuricacid method	Modified Lowery microplate method	yes (20˚C WHC 60%; 120d)	215.991	60.0041	2.9−5.5 (KCl)		5-67	1-4						15.3-19.2	1697-1924
7	Laurent K. Kidinda	Extracellular polymeric substances are closely related to land cover, microbial communities, and enzyme activity in tropical soils	10.1016/j.soilbio.2023.109221	2023.12	Rwanda	Western Rwanda			Ferralsols and Acrisols	Forest	30-40	2018.03/06		178 mg CER mg-1 SOC	2.5	25		Bulk soil	CaCl2+PBS+CER	Phenol-sulfuricacid method	Modified Lowery microplate method	yes (20˚C WHC 60%; 120d)	151.939	32.8232	2.9−5.5 (KCl)		5-67	1-4						15.3-19.2	1697-1924
7	Laurent K. Kidinda	Extracellular polymeric substances are closely related to land cover, microbial communities, and enzyme activity in tropical soils	10.1016/j.soilbio.2023.109221	2023.12	Rwanda	Western Rwanda			Ferralsols and Acrisols	Forest	60-70	2018.03/06		178 mg CER mg-1 SOC	2.5	25		Bulk soil	CaCl2+PBS+CER	Phenol-sulfuricacid method	Modified Lowery microplate method	yes (20˚C WHC 60%; 120d)	101.968	20.7438	2.9−5.5 (KCl)		5-67	1-4						15.3-19.2	1697-1924
7	Laurent K. Kidinda	Extracellular polymeric substances are closely related to land cover, microbial communities, and enzyme activity in tropical soils	10.1016/j.soilbio.2023.109221	2023.12	Rwanda	Western Rwanda			Ferralsols and Acrisols	Cropland	0-10	2018.03/06		178 mg CER mg-1 SOC	2.5	25		Bulk soil	CaCl2+PBS+CER	Phenol-sulfuricacid method	Modified Lowery microplate method	yes (20˚C WHC 60%; 67d)	332.8	194.103	3.8−4.2 (KCl)		9-48	1-4						15.3-19.2	1697-1924
7	Laurent K. Kidinda	Extracellular polymeric substances are closely related to land cover, microbial communities, and enzyme activity in tropical soils	10.1016/j.soilbio.2023.109221	2023.12	Rwanda	Western Rwanda			Ferralsols and Acrisols	Cropland	30-40	2018.03/06		178 mg CER mg-1 SOC	2.5	25		Bulk soil	CaCl2+PBS+CER	Phenol-sulfuricacid method	Modified Lowery microplate method	yes (20˚C WHC 60%; 67d)	299.242	332.895	3.8−4.2 (KCl)		9-48	1-4						15.3-19.2	1697-1924
7	Laurent K. Kidinda	Extracellular polymeric substances are closely related to land cover, microbial communities, and enzyme activity in tropical soils	10.1016/j.soilbio.2023.109221	2023.12	Rwanda	Western Rwanda			Ferralsols and Acrisols	Cropland	60-70	2018.03/06		178 mg CER mg-1 SOC	2.5	25		Bulk soil	CaCl2+PBS+CER	Phenol-sulfuricacid method	Modified Lowery microplate method	yes (20˚C WHC 60%; 67d)	266.423	70.4812	3.8−4.2 (KCl)		9-48	1-4						15.3-19.2	1697-1924
7	Laurent K. Kidinda	Extracellular polymeric substances are closely related to land cover, microbial communities, and enzyme activity in tropical soils	10.1016/j.soilbio.2023.109221	2023.12	Uganda	Southwestern Uganda along the Albertine Rift			Lixisols and Andosols	Forest	0-10	2018.03/06		178 mg CER mg-1 SOC	2.5	25		Bulk soil	CaCl2+PBS+CER	Phenol-sulfuricacid method	Modified Lowery microplate method	yes (20˚C WHC 60%; 120d)	278.308	80.1828	3.8−6.1 (KCl)		5-55	1-5						15.3-19.2	1697-1924
7	Laurent K. Kidinda	Extracellular polymeric substances are closely related to land cover, microbial communities, and enzyme activity in tropical soils	10.1016/j.soilbio.2023.109221	2023.12	Uganda	Southwestern Uganda along the Albertine Rift			Lixisols and Andosols	Forest	30-40	2018.03/06		178 mg CER mg-1 SOC	2.5	25		Bulk soil	CaCl2+PBS+CER	Phenol-sulfuricacid method	Modified Lowery microplate method	yes (20˚C WHC 60%; 120d)	153.255	37.9755	3.8−6.1 (KCl)		5-55	1-5						15.3-19.2	1697-1924
7	Laurent K. Kidinda	Extracellular polymeric substances are closely related to land cover, microbial communities, and enzyme activity in tropical soils	10.1016/j.soilbio.2023.109221	2023.12	Uganda	Southwestern Uganda along the Albertine Rift			Lixisols and Andosols	Forest	60-70	2018.03/06		178 mg CER mg-1 SOC	2.5	25		Bulk soil	CaCl2+PBS+CER	Phenol-sulfuricacid method	Modified Lowery microplate method	yes (20˚C WHC 60%; 120d)			3.8−6.1 (KCl)		5-55	1-5						15.3-19.2	1697-1924
7	Laurent K. Kidinda	Extracellular polymeric substances are closely related to land cover, microbial communities, and enzyme activity in tropical soils	10.1016/j.soilbio.2023.109221	2023.12	Uganda	Southwestern Uganda along the Albertine Rift			Lixisols and Andosols	Cropland	0-10	2018.03/06		178 mg CER mg-1 SOC	2.5	25		Bulk soil	CaCl2+PBS+CER	Phenol-sulfuricacid method	Modified Lowery microplate method	yes (20˚C WHC 60%; 67d)	272.881	145.053	4.6−5.7 (KCl)		15-42	2-3						15.3-19.2	1697-1924
7	Laurent K. Kidinda	Extracellular polymeric substances are closely related to land cover, microbial communities, and enzyme activity in tropical soils	10.1016/j.soilbio.2023.109221	2023.12	Uganda	Southwestern Uganda along the Albertine Rift			Lixisols and Andosols	Cropland	30-40	2018.03/06		178 mg CER mg-1 SOC	2.5	25		Bulk soil	CaCl2+PBS+CER	Phenol-sulfuricacid method	Modified Lowery microplate method	yes (20˚C WHC 60%; 67d)	250.802	210.152	4.6−5.7 (KCl)		15-42	2-3						15.3-19.2	1697-1924
7	Laurent K. Kidinda	Extracellular polymeric substances are closely related to land cover, microbial communities, and enzyme activity in tropical soils	10.1016/j.soilbio.2023.109221	2023.12	Uganda	Southwestern Uganda along the Albertine Rift			Lixisols and Andosols	Cropland	60-70	2018.03/06		178 mg CER mg-1 SOC	2.5	25		Bulk soil	CaCl2+PBS+CER	Phenol-sulfuricacid method	Modified Lowery microplate method	yes (20˚C WHC 60%; 67d)	257.763	38.8355	4.6−5.7 (KCl)		15-42	2-3						15.3-19.2	1697-1924
8	Marc Redmile-Gordon	Zinc toxicity stimulates microbial production of extracellular polymers in a copiotrophic acid soil	10.1016/j.ibiod.2016.10.004	2017.04	United Kingdom	‘Market Garden Experiment’ at Rothamsted Experimental Farm, Husborne Crawley, Bedfordshire	51°59′N	0°35′W	Cambic Arenosol	Grassland	0-23		Fresh	178 mg CER mg-1 SOC		25	2	Bulk soil	CaCl2+PBS+CER	Phenol-sulfuricacid method	Modified Lowery microplate method	yes( control);ammonium nitrate and monoammonium phosphate were added to all soils at concentrations of 1.50 mg N g−1 soil and 0.35 mg P g−1 soil, respectively, other nutrients (K+, Ca2+, Mg2+, SO42−, Na+ and Cl−) were provided at a concentration of 0.10 mg g−1 soil	191.332	94.8956	5.95		16.86	1.55					8
8	Marc Redmile-Gordon	Zinc toxicity stimulates microbial production of extracellular polymers in a copiotrophic acid soil	10.1016/j.ibiod.2016.10.004	2017.04	United Kingdom	‘Market Garden Experiment’ at Rothamsted Experimental Farm, Husborne Crawley, Bedfordshire	51°59′N	0°35′W	Cambic Arenosol	Grassland	0-23		Fresh	178 mg CER mg-1 SOC		25	2	Bulk soil	CaCl2+PBS+CER	Phenol-sulfuricacid method	Modified Lowery microplate method	yes( +Glycerol 20 mg C g−1 soil);ammonium nitrate and monoammonium phosphate were added to all soils at concentrations of 1.50 mg N g−1 soil and 0.35 mg P g−1 soil, respectively, other nutrients (K+, Ca2+, Mg2+, SO42−, Na+ and Cl−) were provided at a concentration of 0.10 mg g−1 soil	458.849	372.889	5.95		16.86	1.55					8
8	Marc Redmile-Gordon	Zinc toxicity stimulates microbial production of extracellular polymers in a copiotrophic acid soil	10.1016/j.ibiod.2016.10.004	2017.04	United Kingdom	‘Market Garden Experiment’ at Rothamsted Experimental Farm, Husborne Crawley, Bedfordshire	51°59′N	0°35′W	Cambic Arenosol	Grassland	0-23		Fresh	178 mg CER mg-1 SOC		25	2	Bulk soil	CaCl2+PBS+CER	Phenol-sulfuricacid method	Modified Lowery microplate method	yes (+biodiesel co-product 20 mg C g−1 soil );ammonium nitrate and monoammonium phosphate were added to all soils at concentrations of 1.50 mg N g−1 soil and 0.35 mg P g−1 soil, respectively, other nutrients (K+, Ca2+, Mg2+, SO42−, Na+ and Cl−) were provided at a concentration of 0.10 mg g−1 soil	813.67	565.864	5.95		16.86	1.55					8
8	Marc Redmile-Gordon	Zinc toxicity stimulates microbial production of extracellular polymers in a copiotrophic acid soil	10.1016/j.ibiod.2016.10.004	2017.04	United Kingdom	‘Market Garden Experiment’ at Rothamsted Experimental Farm, Husborne Crawley, Bedfordshire	51°59′N	0°35′W	Cambic Arenosol	Grassland	0-23		Fresh	178 mg CER mg-1 SOC		25	2	Bulk soil	CaCl2+PBS+CER	Phenol-sulfuricacid method	Modified Lowery microplate method	yes( +biodiesel co-product 20 mg C g−1 soil +ZnCl2);ammonium nitrate and monoammonium phosphate were added to all soils at concentrations of 1.50 mg N g−1 soil and 0.35 mg P g−1 soil, respectively, other nutrients (K+, Ca2+, Mg2+, SO42−, Na+ and Cl−) were provided at a concentration of 0.10 mg g−1 soil	909.637	576.598	5.95		16.86	1.55					8
9	Ke Shi	Accumulation of soil microbial extracellular and cellular residues during forest rewilding: Implications for soil carbon stabilization in older plantations	10.1016/j.soilbio.2023.109250	2024.01	China	Dongtai National Forest Farm, Jiangsu Province	32°51′ - 32°53′N	120°48′ - 120°50′E	Fluvisol	Forest	0-15	2021.01/07	Minus 20˚C	178 mg CER mg-1 SOC	2.5	25	2	Bulk soil	CaCl2+PBS+CER	Anthrone-sulfuric acid method	Modified Lowery microplate method	NO	158.306	79.2782	8.54	36	11.71	1.26						13.7	1051
10	M.A. Redmile-Gordon	Soil organic matter and the extracellular microbial matrix show contrasting responses to C and N availability	10.1016/j.soilbio.2015.05.025	2015.09	United Kingdom	Highfield Reversion Experiment at Rothamsted Research			Chromic Luvisol	Grass-Arable	0-23	2012.02.22	Fresh	178 mg CER mg-1 SOC	2.5			Bulk soil	CaCl2+PBS+CER	Phenol-sulfuricacid method	Modified Lowery microplate method	yes: The soil was pre-incubated at 25 °C in the dark for one week to allow the mineralisation of substrates brought into fresh contact with microorganisms during sieving + no other substrates	467.326	177.756	6.5		21.8	2.04			11	66	23
10	M.A. Redmile-Gordon	Soil organic matter and the extracellular microbial matrix show contrasting responses to C and N availability	10.1016/j.soilbio.2015.05.025	2015.09	United Kingdom	Highfield Reversion Experiment at Rothamsted Research			Chromic Luvisol	Grass-Arable	0-23	2012.02.22	Fresh	178 mg CER mg-1 SOC	2.5			Bulk soil	CaCl2+PBS+CER	Phenol-sulfuricacid method	Modified Lowery microplate method	yes: The soil was pre-incubated at 25 °C in the dark for one week to allow the mineralisation of substrates brought into fresh contact with microorganisms during sieving + Glycerol	587.802	207.088	6.5		21.8	2.04			11	66	23
10	M.A. Redmile-Gordon	Soil organic matter and the extracellular microbial matrix show contrasting responses to C and N availability	10.1016/j.soilbio.2015.05.025	2015.09	United Kingdom	Highfield Reversion Experiment at Rothamsted Research			Chromic Luvisol	Grass-Arable	0-23	2012.02.22	Fresh	178 mg CER mg-1 SOC	2.5			Bulk soil	CaCl2+PBS+CER	Phenol-sulfuricacid method	Modified Lowery microplate method	yes: The soil was pre-incubated at 25 °C in the dark for one week to allow the mineralisation of substrates brought into fresh contact with microorganisms during sieving + ammonium nitrate	481.099	176.433	6.5		21.8	2.04			11	66	23
10	M.A. Redmile-Gordon	Soil organic matter and the extracellular microbial matrix show contrasting responses to C and N availability	10.1016/j.soilbio.2015.05.025	2015.09	United Kingdom	Highfield Reversion Experiment at Rothamsted Research			Chromic Luvisol	Grass-Arable	0-23	2012.02.22	Fresh	178 mg CER mg-1 SOC	2.5			Bulk soil	CaCl2+PBS+CER	Phenol-sulfuricacid method	Modified Lowery microplate method	yes: The soil was pre-incubated at 25 °C in the dark for one week to allow the mineralisation of substrates brought into fresh contact with microorganisms during sieving + Glycerol + ammonium nitrate	539.484	224.937	6.5		21.8	2.04			11	66	23
11	Lauren E. Hale	Organic amendments, deficit irrigation, and microbial communities impact extracellular polysaccharide content in agricultural soils	10.1016/j.soilbio.2021.108428	2021.11	United States	Riverside, California				Turfgrass	0-20	2019	4˚C	178 mg CER mg-1 SOC				Bulk soil + low rates of biochar+ irrigation 58%	CaCl2+PBS+CER	Phenol-sulfuricacid method		NO	450.58		8.4	14.07		1.3
11	Lauren E. Hale	Organic amendments, deficit irrigation, and microbial communities impact extracellular polysaccharide content in agricultural soils	10.1016/j.soilbio.2021.108428	2021.11	United States	Riverside, California				Turfgrass	0-20	2019	4˚C	178 mg CER mg-1 SOC				Bulk soil + low rates of biochar + irrigation 100%	CaCl2+PBS+CER	Phenol-sulfuricacid method		NO	438.71		8.23	14.14		1.3
11	Lauren E. Hale	Organic amendments, deficit irrigation, and microbial communities impact extracellular polysaccharide content in agricultural soils	10.1016/j.soilbio.2021.108428	2021.11	United States	Riverside, California				Turfgrass	0-20	2019	4˚C	178 mg CER mg-1 SOC				Bulk soil + high rates of biochar + irrigation 100%	CaCl2+PBS+CER	Phenol-sulfuricacid method		NO	437.62		8.38	10.83		1.3
11	Lauren E. Hale	Organic amendments, deficit irrigation, and microbial communities impact extracellular polysaccharide content in agricultural soils	10.1016/j.soilbio.2021.108428	2021.11	United States	Riverside, California				Turfgrass	0-20	2019	4˚C	178 mg CER mg-1 SOC				Bulk soil + high rates of biochar + irrigation 100%	CaCl2+PBS+CER	Phenol-sulfuricacid method		NO	447.65		8.2	15.29		1.2
11	Lauren E. Hale	Organic amendments, deficit irrigation, and microbial communities impact extracellular polysaccharide content in agricultural soils	10.1016/j.soilbio.2021.108428	2021.11	United States	Riverside, California				Turfgrass	0-20	2019	4˚C	178 mg CER mg-1 SOC				Bulk soil + composted green waste + irrigation 100%	CaCl2+PBS+CER	Phenol-sulfuricacid method		NO	698.51		8.3	15.91		2.1
11	Lauren E. Hale	Organic amendments, deficit irrigation, and microbial communities impact extracellular polysaccharide content in agricultural soils	10.1016/j.soilbio.2021.108428	2021.11	United States	Riverside, California				Turfgrass	0-20	2019	4˚C	178 mg CER mg-1 SOC				Bulk soil + composted green waste + irrigation 100%	CaCl2+PBS+CER	Phenol-sulfuricacid method		NO	593.73		8.08	17.49		2
11	Lauren E. Hale	Organic amendments, deficit irrigation, and microbial communities impact extracellular polysaccharide content in agricultural soils	10.1016/j.soilbio.2021.108428	2021.11	United States	Riverside, California				Turfgrass	0-20	2019	4˚C	178 mg CER mg-1 SOC				Bulk soil + composted green waste + low rates of biochar + irrigation 100%	CaCl2+PBS+CER	Phenol-sulfuricacid method		NO	755.32		8.23	13.12		2
11	Lauren E. Hale	Organic amendments, deficit irrigation, and microbial communities impact extracellular polysaccharide content in agricultural soils	10.1016/j.soilbio.2021.108428	2021.11	United States	Riverside, California				Turfgrass	0-20	2019	4˚C	178 mg CER mg-1 SOC				Bulk soil + composted green waste + low rates of biochar + irrigation 100%	CaCl2+PBS+CER	Phenol-sulfuricacid method		NO	663		8.1	21.52		2
11	Lauren E. Hale	Organic amendments, deficit irrigation, and microbial communities impact extracellular polysaccharide content in agricultural soils	10.1016/j.soilbio.2021.108428	2021.11	United States	Riverside, California				Turfgrass	0-20	2019	4˚C	178 mg CER mg-1 SOC				Bulk soil + Biosolids + irrigation 100%	CaCl2+PBS+CER	Phenol-sulfuricacid method		NO	549.09		7.3	15.75		2.7
11	Lauren E. Hale	Organic amendments, deficit irrigation, and microbial communities impact extracellular polysaccharide content in agricultural soils	10.1016/j.soilbio.2021.108428	2021.11	United States	Riverside, California				Turfgrass	0-20	2019	4˚C	178 mg CER mg-1 SOC				Bulk soil + Biosolids + irrigation 100%	CaCl2+PBS+CER	Phenol-sulfuricacid method		NO	610.74		7.53	23		3.3
11	Lauren E. Hale	Organic amendments, deficit irrigation, and microbial communities impact extracellular polysaccharide content in agricultural soils	10.1016/j.soilbio.2021.108428	2021.11	United States	Riverside, California				Turfgrass	0-20	2019	4˚C	178 mg CER mg-1 SOC				Bulk soil + irrigation 100%	CaCl2+PBS+CER	Phenol-sulfuricacid method		NO	495.28		8.4	11.31		1.2
11	Lauren E. Hale	Organic amendments, deficit irrigation, and microbial communities impact extracellular polysaccharide content in agricultural soils	10.1016/j.soilbio.2021.108428	2021.11	United States	Riverside, California				Turfgrass	0-20	2019	4˚C	178 mg CER mg-1 SOC				Bulk soil + irrigation 100%	CaCl2+PBS+CER	Phenol-sulfuricacid method		NO	417.53		8.25	14.88		1.2
11	Lauren E. Hale	Organic amendments, deficit irrigation, and microbial communities impact extracellular polysaccharide content in agricultural soils	10.1016/j.soilbio.2021.108428	2021.11	United States	Parlier, California				Cropland	0-20	2019	4˚C	178 mg CER mg-1 SOC				Bulk soil + biochar + irrigation 100% to be reduced to 50%	CaCl2+PBS+CER	Phenol-sulfuricacid method		NO	326.88		7.73	7.22
11	Lauren E. Hale	Organic amendments, deficit irrigation, and microbial communities impact extracellular polysaccharide content in agricultural soils	10.1016/j.soilbio.2021.108428	2021.11	United States	Parlier, California				Cropland	0-20	2019	4˚C	178 mg CER mg-1 SOC				Bulk soil + biochar + irrigation 100% to be reduced to 75%	CaCl2+PBS+CER	Phenol-sulfuricacid method		NO	308.86		7.84	7.65
11	Lauren E. Hale	Organic amendments, deficit irrigation, and microbial communities impact extracellular polysaccharide content in agricultural soils	10.1016/j.soilbio.2021.108428	2021.11	United States	Parlier, California				Cropland	0-20	2019	4˚C	178 mg CER mg-1 SOC				Bulk soil + biochar + irrigation 100%	CaCl2+PBS+CER	Phenol-sulfuricacid method		NO	269.4		7.63	6.84
11	Lauren E. Hale	Organic amendments, deficit irrigation, and microbial communities impact extracellular polysaccharide content in agricultural soils	10.1016/j.soilbio.2021.108428	2021.11	United States	Parlier, California				Cropland	0-20	2019	4˚C	178 mg CER mg-1 SOC				Bulk soil + composted green waste + biochar +irrigation 100% to be reduced to 50%	CaCl2+PBS+CER	Phenol-sulfuricacid method		NO	345.4		7.44	8.64
11	Lauren E. Hale	Organic amendments, deficit irrigation, and microbial communities impact extracellular polysaccharide content in agricultural soils	10.1016/j.soilbio.2021.108428	2021.11	United States	Parlier, California				Cropland	0-20	2019	4˚C	178 mg CER mg-1 SOC				Bulk soil + composted green waste + biochar + irrigation 100% to be reduced to 75%	CaCl2+PBS+CER	Phenol-sulfuricacid method		NO	347.37		7.89	8.19
11	Lauren E. Hale	Organic amendments, deficit irrigation, and microbial communities impact extracellular polysaccharide content in agricultural soils	10.1016/j.soilbio.2021.108428	2021.11	United States	Parlier, California				Cropland	0-20	2019	4˚C	178 mg CER mg-1 SOC				Bulk soil + composted green waste + biochar + irrigation 100%	CaCl2+PBS+CER	Phenol-sulfuricacid method		NO	316.37		7.53	8.03
11	Lauren E. Hale	Organic amendments, deficit irrigation, and microbial communities impact extracellular polysaccharide content in agricultural soils	10.1016/j.soilbio.2021.108428	2021.11	United States	Parlier, California				Cropland	0-20	2019	4˚C	178 mg CER mg-1 SOC				Bulk soil + irrigation 100% to be reduced to 50%	CaCl2+PBS+CER	Phenol-sulfuricacid method		NO	296.9		7.54	7.15
11	Lauren E. Hale	Organic amendments, deficit irrigation, and microbial communities impact extracellular polysaccharide content in agricultural soils	10.1016/j.soilbio.2021.108428	2021.11	United States	Parlier, California				Cropland	0-20	2019	4˚C	178 mg CER mg-1 SOC				Bulk soil + irrigation 100% to be reduced to 75%	CaCl2+PBS+CER	Phenol-sulfuricacid method		NO	328.04		7.62	7.44
11	Lauren E. Hale	Organic amendments, deficit irrigation, and microbial communities impact extracellular polysaccharide content in agricultural soils	10.1016/j.soilbio.2021.108428	2021.11	United States	Parlier, California				Cropland	0-20	2019	4˚C	178 mg CER mg-1 SOC				Bulk soil + irrigation 100%	CaCl2+PBS+CER	Phenol-sulfuricacid method		NO	280.93		7.64	7.23
11	Lauren E. Hale	Organic amendments, deficit irrigation, and microbial communities impact extracellular polysaccharide content in agricultural soils	10.1016/j.soilbio.2021.108428	2021.11	United States	Parlier, California				Cropland	0-20	2019	4˚C	178 mg CER mg-1 SOC				5 weeks + Bulk soil + biochar + irrigation 50%	CaCl2+PBS+CER	Phenol-sulfuricacid method		NO	327.82		7.56	7.39
11	Lauren E. Hale	Organic amendments, deficit irrigation, and microbial communities impact extracellular polysaccharide content in agricultural soils	10.1016/j.soilbio.2021.108428	2021.11	United States	Parlier, California				Cropland	0-20	2019	4˚C	178 mg CER mg-1 SOC				5 weeks + Bulk soil + biochar + irrigation 75%	CaCl2+PBS+CER	Phenol-sulfuricacid method		NO	227.03		7.95	5.18
11	Lauren E. Hale	Organic amendments, deficit irrigation, and microbial communities impact extracellular polysaccharide content in agricultural soils	10.1016/j.soilbio.2021.108428	2021.11	United States	Parlier, California				Cropland	0-20	2019	4˚C	178 mg CER mg-1 SOC				5 weeks + Bulk soil + biochar + irrigation 100%	CaCl2+PBS+CER	Phenol-sulfuricacid method		NO	195.34		7.72	5.97
11	Lauren E. Hale	Organic amendments, deficit irrigation, and microbial communities impact extracellular polysaccharide content in agricultural soils	10.1016/j.soilbio.2021.108428	2021.11	United States	Parlier, California				Cropland	0-20	2019	4˚C	178 mg CER mg-1 SOC				5 weeks + Bulk soil + composted green waste + biochar+ irrigation 50%	CaCl2+PBS+CER	Phenol-sulfuricacid method		NO	351.38		7.81	6.54
11	Lauren E. Hale	Organic amendments, deficit irrigation, and microbial communities impact extracellular polysaccharide content in agricultural soils	10.1016/j.soilbio.2021.108428	2021.11	United States	Parlier, California				Cropland	0-20	2019	4˚C	178 mg CER mg-1 SOC				5 weeks + Bulk soil + composted green waste + biochar + irrigation 75%	CaCl2+PBS+CER	Phenol-sulfuricacid method		NO	303.48		8.06	5.22
11	Lauren E. Hale	Organic amendments, deficit irrigation, and microbial communities impact extracellular polysaccharide content in agricultural soils	10.1016/j.soilbio.2021.108428	2021.11	United States	Parlier, California				Cropland	0-20	2019	4˚C	178 mg CER mg-1 SOC				5 weeks + Bulk soil + composted green waste + biochar + irrigation 100%	CaCl2+PBS+CER	Phenol-sulfuricacid method		NO	272.38		7.74	8.09
11	Lauren E. Hale	Organic amendments, deficit irrigation, and microbial communities impact extracellular polysaccharide content in agricultural soils	10.1016/j.soilbio.2021.108428	2021.11	United States	Parlier, California				Cropland	0-20	2019	4˚C	178 mg CER mg-1 SOC				5 weeks + Bulk soil + irrigation 50%	CaCl2+PBS+CER	Phenol-sulfuricacid method		NO	186.63		7.29	6.12
11	Lauren E. Hale	Organic amendments, deficit irrigation, and microbial communities impact extracellular polysaccharide content in agricultural soils	10.1016/j.soilbio.2021.108428	2021.11	United States	Parlier, California				Cropland	0-20	2019	4˚C	178 mg CER mg-1 SOC				5 weeks + Bulk soil + irrigation 75%	CaCl2+PBS+CER	Phenol-sulfuricacid method		NO	234.27		7.9	7.43
11	Lauren E. Hale	Organic amendments, deficit irrigation, and microbial communities impact extracellular polysaccharide content in agricultural soils	10.1016/j.soilbio.2021.108428	2021.11	United States	Parlier, California				Cropland	0-20	2019	4˚C	178 mg CER mg-1 SOC				5 weeks + Bulk soil + irrigation 100%	CaCl2+PBS+CER	Phenol-sulfuricacid method		NO	221.77		7.63	3.84
11	Lauren E. Hale	Organic amendments, deficit irrigation, and microbial communities impact extracellular polysaccharide content in agricultural soils	10.1016/j.soilbio.2021.108428	2021.11	United States	Parlier, California				Cropland	0-20	2019	4˚C	178 mg CER mg-1 SOC				11 weeks + Bulk soil + biochar + irrigation 50%	CaCl2+PBS+CER	Phenol-sulfuricacid method		NO	359.41		7.72	2.5		0.9
11	Lauren E. Hale	Organic amendments, deficit irrigation, and microbial communities impact extracellular polysaccharide content in agricultural soils	10.1016/j.soilbio.2021.108428	2021.11	United States	Parlier, California				Cropland	0-20	2019	4˚C	178 mg CER mg-1 SOC				11 weeks + Bulk soil + biochar + irrigation 75%	CaCl2+PBS+CER	Phenol-sulfuricacid method		NO	324.48		8.08	4.54		0.8
11	Lauren E. Hale	Organic amendments, deficit irrigation, and microbial communities impact extracellular polysaccharide content in agricultural soils	10.1016/j.soilbio.2021.108428	2021.11	United States	Parlier, California				Cropland	0-20	2019	4˚C	178 mg CER mg-1 SOC				11 weeks + Bulk soil + biochar + irrigation 100%	CaCl2+PBS+CER	Phenol-sulfuricacid method		NO	288.28		7.71	3.11		0.8
11	Lauren E. Hale	Organic amendments, deficit irrigation, and microbial communities impact extracellular polysaccharide content in agricultural soils	10.1016/j.soilbio.2021.108428	2021.11	United States	Parlier, California				Cropland	0-20	2019	4˚C	178 mg CER mg-1 SOC				11 weeks + Bulk soil + composted green waste + biochar+ irrigation 50%	CaCl2+PBS+CER	Phenol-sulfuricacid method		NO	461.76		7.88	3.02		1
11	Lauren E. Hale	Organic amendments, deficit irrigation, and microbial communities impact extracellular polysaccharide content in agricultural soils	10.1016/j.soilbio.2021.108428	2021.11	United States	Parlier, California				Cropland	0-20	2019	4˚C	178 mg CER mg-1 SOC				11 weeks + Bulk soil + composted green waste + biochar+ irrigation 75%	CaCl2+PBS+CER	Phenol-sulfuricacid method		NO	385.66		8.02	5.47		0.8
11	Lauren E. Hale	Organic amendments, deficit irrigation, and microbial communities impact extracellular polysaccharide content in agricultural soils	10.1016/j.soilbio.2021.108428	2021.11	United States	Parlier, California				Cropland	0-20	2019	4˚C	178 mg CER mg-1 SOC				11 weeks + Bulk soil + composted green waste + biochar+ irrigation 100%	CaCl2+PBS+CER	Phenol-sulfuricacid method		NO	447.08		7.47	3.92		0.8
11	Lauren E. Hale	Organic amendments, deficit irrigation, and microbial communities impact extracellular polysaccharide content in agricultural soils	10.1016/j.soilbio.2021.108428	2021.11	United States	Parlier, California				Cropland	0-20	2019	4˚C	178 mg CER mg-1 SOC				11 weeks + Bulk soil + irrigation 50%	CaCl2+PBS+CER	Phenol-sulfuricacid method		NO	306.79		7.38	3.07		0.8
11	Lauren E. Hale	Organic amendments, deficit irrigation, and microbial communities impact extracellular polysaccharide content in agricultural soils	10.1016/j.soilbio.2021.108428	2021.11	United States	Parlier, California				Cropland	0-20	2019	4˚C	178 mg CER mg-1 SOC				11 weeks + Bulk soil + irrigation 75%	CaCl2+PBS+CER	Phenol-sulfuricacid method		NO	322.98		7.85	5		0.7
11	Lauren E. Hale	Organic amendments, deficit irrigation, and microbial communities impact extracellular polysaccharide content in agricultural soils	10.1016/j.soilbio.2021.108428	2021.11	United States	Parlier, California				Cropland	0-20	2019	4˚C	178 mg CER mg-1 SOC				11 weeks + Bulk soil+ irrigation 100%	CaCl2+PBS+CER	Phenol-sulfuricacid method		NO	186.67		7.64	5.96		0.8
12	Antje Bettermann	Importance of microbial communities at the root-soil interface for extracellular polymeric substances and soil aggregation in semiarid grasslands	10.1016/j.soilbio.2021.108301	2021.08	Almería province, southeastern Spain	Rambla Honda	37°7′45″N	2°22′30″W		Shrub land	5-15	2018.04	Fresh	1 g	2.5			Anthyllis rhizosphere soil	CaCl2+PBS+CER	Phenol-sulfuricacid method		NO	126.898			1.05	24.3	2.4		74.1				17.8	300
12	Antje Bettermann	Importance of microbial communities at the root-soil interface for extracellular polymeric substances and soil aggregation in semiarid grasslands	10.1016/j.soilbio.2021.108301	2021.08	Almería province, southeastern Spain	Rambla Honda	37°7′45″N	2°22′30″W		Shrub land	5-15	2018.04	Fresh	1 g	2.5			Anthyllis plant affected soil	CaCl2+PBS+CER	Phenol-sulfuricacid method		NO	62.8017			4.01	12.9	1.6		64				17.8	300
12	Antje Bettermann	Importance of microbial communities at the root-soil interface for extracellular polymeric substances and soil aggregation in semiarid grasslands	10.1016/j.soilbio.2021.108301	2021.08	Almería province, southeastern Spain	Rambla Honda	37°7′45″N	2°22′30″W		Shrub land	5-15	2018.04	Fresh	1 g	2.5			Anthyllis bulk soil	CaCl2+PBS+CER	Phenol-sulfuricacid method		NO	64.2244			4.02	8.7	1.3		61.3				17.8	300
12	Antje Bettermann	Importance of microbial communities at the root-soil interface for extracellular polymeric substances and soil aggregation in semiarid grasslands	10.1016/j.soilbio.2021.108301	2021.08	Almería province, southeastern Spain	Rambla Honda	37°7′45″N	2°22′30″W		Shrub land	5-15	2018.04	Fresh	1 g	2.5			Macrochloa rhizosphere soil	CaCl2+PBS+CER	Phenol-sulfuricacid method		NO	89.1			1.16	12.9	1.6		67.5				17.8	300
12	Antje Bettermann	Importance of microbial communities at the root-soil interface for extracellular polymeric substances and soil aggregation in semiarid grasslands	10.1016/j.soilbio.2021.108301	2021.08	Almería province, southeastern Spain	Rambla Honda	37°7′45″N	2°22′30″W		Shrub land	5-15	2018.04	Fresh	1 g	2.5			Macrochloa plant affected soil	CaCl2+PBS+CER	Phenol-sulfuricacid method		NO	81.0797			5.1	13	1.5		62				17.8	300
12	Antje Bettermann	Importance of microbial communities at the root-soil interface for extracellular polymeric substances and soil aggregation in semiarid grasslands	10.1016/j.soilbio.2021.108301	2021.08	Almería province, southeastern Spain	Rambla Honda	37°7′45″N	2°22′30″W		Shrub land	5-15	2018.04	Fresh	1 g	2.5			Macrochloa bulk soil	CaCl2+PBS+CER	Phenol-sulfuricacid method		NO	40.1548			4.55	7.6	1.2		52.5				17.8	300
12	Antje Bettermann	Importance of microbial communities at the root-soil interface for extracellular polymeric substances and soil aggregation in semiarid grasslands	10.1016/j.soilbio.2021.108301	2021.08	Almería province, southeastern Spain	South-facing slope of the Alboloduy	37°4′9″N	2°36′43″W		Shrub land	5-15	2018.04	Fresh	1 g	2.5			Anthyllis rhizosphere soil	CaCl2+PBS+CER	Phenol-sulfuricacid method		NO	103.908			2.32	14.1	1.2		115.3				17.8	300
12	Antje Bettermann	Importance of microbial communities at the root-soil interface for extracellular polymeric substances and soil aggregation in semiarid grasslands	10.1016/j.soilbio.2021.108301	2021.08	Almería province, southeastern Spain	South-facing slope of the Alboloduy	37°4′9″N	2°36′43″W		Shrub land	5-15	2018.04	Fresh	1 g	2.5			Anthyllis plant affected soil	CaCl2+PBS+CER	Phenol-sulfuricacid method		NO	75.5891			9.1	9.3	0.9		86.4				17.8	300
12	Antje Bettermann	Importance of microbial communities at the root-soil interface for extracellular polymeric substances and soil aggregation in semiarid grasslands	10.1016/j.soilbio.2021.108301	2021.08	Almería province, southeastern Spain	South-facing slope of the Alboloduy	37°4′9″N	2°36′43″W		Shrub land	5-15	2018.04	Fresh	1 g	2.5			Anthyllis bulk soil	CaCl2+PBS+CER	Phenol-sulfuricacid method		NO	73.3541			9.4	8.2	0.8		92.8				17.8	300
12	Antje Bettermann	Importance of microbial communities at the root-soil interface for extracellular polymeric substances and soil aggregation in semiarid grasslands	10.1016/j.soilbio.2021.108301	2021.08	Almería province, southeastern Spain	South-facing slope of the Alboloduy	37°4′9″N	2°36′43″W		Shrub land	5-15	2018.04	Fresh	1 g	2.5			Macrochloa rhizosphere soil	CaCl2+PBS+CER	Phenol-sulfuricacid method		NO	85.8029			2.74	13.3	1		96.8				17.8	300
12	Antje Bettermann	Importance of microbial communities at the root-soil interface for extracellular polymeric substances and soil aggregation in semiarid grasslands	10.1016/j.soilbio.2021.108301	2021.08	Almería province, southeastern Spain	South-facing slope of the Alboloduy	37°4′9″N	2°36′43″W		Shrub land	5-15	2018.04	Fresh	1 g	2.5			Macrochloa plant affected soil	CaCl2+PBS+CER	Phenol-sulfuricacid method		NO	101.879			38.28	8.8	0.8		96.9				17.8	300
12	Antje Bettermann	Importance of microbial communities at the root-soil interface for extracellular polymeric substances and soil aggregation in semiarid grasslands	10.1016/j.soilbio.2021.108301	2021.08	Almería province, southeastern Spain	South-facing slope of the Alboloduy	37°4′9″N	2°36′43″W		Shrub land	5-15	2018.04	Fresh	1 g	2.5			Macrochloa bulk soil	CaCl2+PBS+CER	Phenol-sulfuricacid method		NO	79.2535			7.69	8.4	0.8		88.9				17.8	300
13	Jeroen H.T. Zethof	Prokaryotic Community Composition and Extracellular Polymeric Substances Affect Soil Microaggregation in Carbonate Containing Semiarid Grasslands	10.3389/fenvs.2020.00051	2020.06	Almería province, southeastern Spain	Rambla Honda site, north of the Tabernas basin, southern slope of the Sierra de los Filabres mountain range	37°7′45″N	2°22′30″W	Skeletic Leptosol (colluvic)	Shrub land	0-5	2017.04	Minus 20˚C	1 g	2.5			Anthyllis + Bulk soil + distance to plant 4 cm	CaCl2+PBS+CER	Phenol-sulfuricacid method		NO	131.788								76.6	21.8	1.6	17.8	300
13	Jeroen H.T. Zethof	Prokaryotic Community Composition and Extracellular Polymeric Substances Affect Soil Microaggregation in Carbonate Containing Semiarid Grasslands	10.3389/fenvs.2020.00051	2020.06	Almería province, southeastern Spain	Rambla Honda site, north of the Tabernas basin, southern slope of the Sierra de los Filabres mountain range	37°7′45″N	2°22′30″W	Skeletic Leptosol (colluvic)	Shrub land	0-5	2017.04	Minus 20˚C	1 g	2.5			Anthyllis + Bulk soil + distance to plant 35 cm	CaCl2+PBS+CER	Phenol-sulfuricacid method		NO	150.075								77.4	20.4	2.2	17.8	300
13	Jeroen H.T. Zethof	Prokaryotic Community Composition and Extracellular Polymeric Substances Affect Soil Microaggregation in Carbonate Containing Semiarid Grasslands	10.3389/fenvs.2020.00051	2020.06	Almería province, southeastern Spain	Rambla Honda site, north of the Tabernas basin, southern slope of the Sierra de los Filabres mountain range	37°7′45″N	2°22′30″W	Skeletic Leptosol (colluvic)	Shrub land	0-5	2017.04	Minus 20˚C	1 g	2.5			Anthyllis + Bulk soil + distance to plant 66 cm	CaCl2+PBS+CER	Phenol-sulfuricacid method		NO	124.596								77.5	20.9	1.6	17.8	300
13	Jeroen H.T. Zethof	Prokaryotic Community Composition and Extracellular Polymeric Substances Affect Soil Microaggregation in Carbonate Containing Semiarid Grasslands	10.3389/fenvs.2020.00051	2020.06	Almería province, southeastern Spain	Rambla Honda site, north of the Tabernas basin, southern slope of the Sierra de los Filabres mountain range	37°7′45″N	2°22′30″W	Skeletic Leptosol (colluvic)	Shrub land	0-5	2017.04	Minus 20˚C	1 g	2.5			Macrochloa + Bulk soil + distance to plant 4 cm	CaCl2+PBS+CER	Phenol-sulfuricacid method		NO	123.381								73	23.5	3.5	17.8	300
13	Jeroen H.T. Zethof	Prokaryotic Community Composition and Extracellular Polymeric Substances Affect Soil Microaggregation in Carbonate Containing Semiarid Grasslands	10.3389/fenvs.2020.00051	2020.06	Almería province, southeastern Spain	Rambla Honda site, north of the Tabernas basin, southern slope of the Sierra de los Filabres mountain range	37°7′45″N	2°22′30″W	Skeletic Leptosol (colluvic)	Shrub land	0-5	2017.04	Minus 20˚C	1 g	2.5			Macrochloa + Bulk soil + distance to plant 35 cm	CaCl2+PBS+CER	Phenol-sulfuricacid method		NO	133.456								73.7	24	2.3	17.8	300
13	Jeroen H.T. Zethof	Prokaryotic Community Composition and Extracellular Polymeric Substances Affect Soil Microaggregation in Carbonate Containing Semiarid Grasslands	10.3389/fenvs.2020.00051	2020.06	Almería province, southeastern Spain	Rambla Honda site, north of the Tabernas basin, southern slope of the Sierra de los Filabres mountain range	37°7′45″N	2°22′30″W	Skeletic Leptosol (colluvic)	Shrub land	0-5	2017.04	Minus 20˚C	1 g	2.5			Macrochloa + Bulk soil + distance to plant 66 cm	CaCl2+PBS+CER	Phenol-sulfuricacid method		NO	118.908								73.4	24.4	2.2	17.8	300
13	Jeroen H.T. Zethof	Prokaryotic Community Composition and Extracellular Polymeric Substances Affect Soil Microaggregation in Carbonate Containing Semiarid Grasslands	10.3389/fenvs.2020.00051	2020.06	Almería province, southeastern Spain	Alboloduy site, west of the Tabernas basin, at the eastern end of the Sierra Nevada	37°4′9″N	2°36′43″W	Skeletic Leptosol	Shrub land	0-5	2017.04	Minus 20˚C	1 g	2.5			Anthyllis + Bulk soil + distance to plant 4 cm	CaCl2+PBS+CER	Phenol-sulfuricacid method		NO	129.653								72.1	19.8	8.1	17.8	300
13	Jeroen H.T. Zethof	Prokaryotic Community Composition and Extracellular Polymeric Substances Affect Soil Microaggregation in Carbonate Containing Semiarid Grasslands	10.3389/fenvs.2020.00051	2020.06	Almería province, southeastern Spain	Alboloduy site, west of the Tabernas basin, at the eastern end of the Sierra Nevada	37°4′9″N	2°36′43″W	Skeletic Leptosol	Shrub land	0-5	2017.04	Minus 20˚C	1 g	2.5			Anthyllis + Bulk soil + distance to plant 35 cm	CaCl2+PBS+CER	Phenol-sulfuricacid method		NO	133.277								71.1	21.1	7.7	17.8	300
13	Jeroen H.T. Zethof	Prokaryotic Community Composition and Extracellular Polymeric Substances Affect Soil Microaggregation in Carbonate Containing Semiarid Grasslands	10.3389/fenvs.2020.00051	2020.06	Almería province, southeastern Spain	Alboloduy site, west of the Tabernas basin, at the eastern end of the Sierra Nevada	37°4′9″N	2°36′43″W	Skeletic Leptosol	Shrub land	0-5	2017.04	Minus 20˚C	1 g	2.5			Anthyllis + Bulk soil + distance to plant 66 cm	CaCl2+PBS+CER	Phenol-sulfuricacid method		NO	123.286								71	21	8.1	17.8	300
13	Jeroen H.T. Zethof	Prokaryotic Community Composition and Extracellular Polymeric Substances Affect Soil Microaggregation in Carbonate Containing Semiarid Grasslands	10.3389/fenvs.2020.00051	2020.06	Almería province, southeastern Spain	Alboloduy site, west of the Tabernas basin, at the eastern end of the Sierra Nevada	37°4′9″N	2°36′43″W	Skeletic Leptosol	Shrub land	0-5	2017.04	Minus 20˚C	1 g	2.5			Macrochloa + Bulk soil + distance to plant 4 cm	CaCl2+PBS+CER	Phenol-sulfuricacid method		NO	105.061								70	19.5	10.4	17.8	300
13	Jeroen H.T. Zethof	Prokaryotic Community Composition and Extracellular Polymeric Substances Affect Soil Microaggregation in Carbonate Containing Semiarid Grasslands	10.3389/fenvs.2020.00051	2020.06	Almería province, southeastern Spain	Alboloduy site, west of the Tabernas basin, at the eastern end of the Sierra Nevada	37°4′9″N	2°36′43″W	Skeletic Leptosol	Shrub land	0-5	2017.04	Minus 20˚C	1 g	2.5			Macrochloa + Bulk soil + distance to plant 35 cm	CaCl2+PBS+CER	Phenol-sulfuricacid method		NO	118.852								69.3	19	11.7	17.8	300
13	Jeroen H.T. Zethof	Prokaryotic Community Composition and Extracellular Polymeric Substances Affect Soil Microaggregation in Carbonate Containing Semiarid Grasslands	10.3389/fenvs.2020.00051	2020.06	Almería province, southeastern Spain	Alboloduy site, west of the Tabernas basin, at the eastern end of the Sierra Nevada	37°4′9″N	2°36′43″W	Skeletic Leptosol	Shrub land	0-5	2017.04	Minus 20˚C	1 g	2.5			Macrochloa + Bulk soil + distance to plant 66 cm	CaCl2+PBS+CER	Phenol-sulfuricacid method		NO	114.625								72.3	19.4	8.3	17.8	300
14	Linlin Qiu	Response of soil bacterial communities to sulfadiazine present in manure: Protection and adaptation mechanisms of extracellular polymeric substances	10.1016/j.jhazmat.2020.124887	2021.04	China	Ningbo city, Zhejiang province			Regosol	Bamboo forest									CaCl2+PBS+CER			yes + 0 mg kg−1 contaminated manure			7.88			1.07	0.48		80.2	9.15	12.45
14	Linlin Qiu	Response of soil bacterial communities to sulfadiazine present in manure: Protection and adaptation mechanisms of extracellular polymeric substances	10.1016/j.jhazmat.2020.124887	2021.04	China	Ningbo city, Zhejiang province			Regosol	Bamboo forest									CaCl2+PBS+CER			yes + 5 mg kg−1 contaminated manure			7.88			1.07	0.48		80.2	9.15	12.45
14	Linlin Qiu	Response of soil bacterial communities to sulfadiazine present in manure: Protection and adaptation mechanisms of extracellular polymeric substances	10.1016/j.jhazmat.2020.124887	2021.04	China	Ningbo city, Zhejiang province			Regosol	Bamboo forest									CaCl2+PBS+CER			yes + 10 mg kg−1 contaminated manure			7.88			1.07	0.48		80.2	9.15	12.45
14	Linlin Qiu	Response of soil bacterial communities to sulfadiazine present in manure: Protection and adaptation mechanisms of extracellular polymeric substances	10.1016/j.jhazmat.2020.124887	2021.04	China	Ningbo city, Zhejiang province			Regosol	Bamboo forest									CaCl2+PBS+CER			yes + 100 mg kg−1 contaminated manure			7.88			1.07	0.48		80.2	9.15	12.45
14	Linlin Qiu	Response of soil bacterial communities to sulfadiazine present in manure: Protection and adaptation mechanisms of extracellular polymeric substances	10.1016/j.jhazmat.2020.124887	2021.04	China	Ningbo city, Zhejiang province			Regosol	Cropland									CaCl2+PBS+CER			yes + 0 mg kg−1 contaminated manure			7.88			2.2	0.42		77.95	10.35	11.7
14	Linlin Qiu	Response of soil bacterial communities to sulfadiazine present in manure: Protection and adaptation mechanisms of extracellular polymeric substances	10.1016/j.jhazmat.2020.124887	2021.04	China	Ningbo city, Zhejiang province			Regosol	Cropland									CaCl2+PBS+CER			yes + 5 mg kg−1 contaminated manure			7.88			2.2	0.42		77.95	10.35	11.7
14	Linlin Qiu	Response of soil bacterial communities to sulfadiazine present in manure: Protection and adaptation mechanisms of extracellular polymeric substances	10.1016/j.jhazmat.2020.124887	2021.04	China	Ningbo city, Zhejiang province			Regosol	Cropland									CaCl2+PBS+CER			yes + 10 mg kg−1 contaminated manure			7.88			2.2	0.42		77.95	10.35	11.7
14	Linlin Qiu	Response of soil bacterial communities to sulfadiazine present in manure: Protection and adaptation mechanisms of extracellular polymeric substances	10.1016/j.jhazmat.2020.124887	2021.04	China	Ningbo city, Zhejiang province			Regosol	Cropland									CaCl2+PBS+CER			yes + 100 mg kg−1 contaminated manure			7.88			2.2	0.42		77.95	10.35	11.7
15	Vera L. Baumert	Root-induced fungal growth triggers macroaggregation in forest subsoils	10.1016/j.soilbio.2021.108244	2021.06	Lower Saxony, central Germany	Rüdershausen	51° 34‘ 51.52“ N	10° 14‘ 43.03“ E	Haplic Luviso	Forest	0-5	2017.4	Frozen	11 g	2.5	25			CaCl2+PBS+CER	Phenol-sulfuricacid method	Modified Lowery microplate method	yes + unrooted	158.6	44.9	5.1		35.8	2.56						9.2	650
15	Vera L. Baumert	Root-induced fungal growth triggers macroaggregation in forest subsoils	10.1016/j.soilbio.2021.108244	2021.06	Lower Saxony, central Germany	Rüdershausen	51° 34‘ 51.52“ N	10° 14‘ 43.03“ E	Haplic Luviso	Forest	0-5	2017.4	Frozen	11 g	2.5	25			CaCl2+PBS+CER	Phenol-sulfuricacid method	Modified Lowery microplate method	yes+ rooted	256.8	87.1	5.7		34.2	2.37						9.2	650
15	Vera L. Baumert	Root-induced fungal growth triggers macroaggregation in forest subsoils	10.1016/j.soilbio.2021.108244	2021.06	Lower Saxony, central Germany	Rüdershausen	51° 34‘ 51.52“ N	10° 14‘ 43.03“ E	Haplic Luviso	Forest	average 38-65	2017.4	Frozen	1.9 g	2.5	25			CaCl2+PBS+CER	Phenol-sulfuricacid method	Modified Lowery microplate method	yes + unrooted	60.5	8.7	5.1		2.1	0.31						9.2	650
15	Vera L. Baumert	Root-induced fungal growth triggers macroaggregation in forest subsoils	10.1016/j.soilbio.2021.108244	2021.06	Lower Saxony, central Germany	Rüdershausen	51° 34‘ 51.52“ N	10° 14‘ 43.03“ E	Haplic Luviso	Forest	average 38-65	2017.4	Frozen	1.9 g	2.5	25			CaCl2+PBS+CER	Phenol-sulfuricacid method	Modified Lowery microplate method	yes+ rooted	130.1	18.8	5.1		2.4	0.32						9.2	650
15	Vera L. Baumert	Root-induced fungal growth triggers macroaggregation in forest subsoils	10.1016/j.soilbio.2021.108244	2021.06	Lower Saxony, central Germany	Ebergötzen	51° 34’ 45.89” N	10° 03’ 59.52” E	Haplic Cambisol	Forest	average 0-16	2017.4	Frozen	11 g	2.5	25			CaCl2+PBS+CER	Phenol-sulfuricacid method	Modified Lowery microplate method	yes + unrooted	160.3	42.3	5.1		31.4	2.03						9.2	650
15	Vera L. Baumert	Root-induced fungal growth triggers macroaggregation in forest subsoils	10.1016/j.soilbio.2021.108244	2021.06	Lower Saxony, central Germany	Ebergötzen	51° 34’ 45.89” N	10° 03’ 59.52” E	Haplic Cambisol	Forest	average 0-16	2017.4	Frozen	11 g	2.5	25			CaCl2+PBS+CER	Phenol-sulfuricacid method	Modified Lowery microplate method	yes+ rooted	170.5	57	5.6		32	1.95						9.2	650
15	Vera L. Baumert	Root-induced fungal growth triggers macroaggregation in forest subsoils	10.1016/j.soilbio.2021.108244	2021.06	Lower Saxony, central Germany	Ebergötzen	51° 34’ 45.89” N	10° 03’ 59.52” E	Haplic Cambisol	Forest	average 16-38	2017.4	Frozen	1.9 g	2.5	25			CaCl2+PBS+CER	Phenol-sulfuricacid method	Modified Lowery microplate method	yes + unrooted	146.8	17.5	5.6		4.1	0.36						9.2	650
15	Vera L. Baumert	Root-induced fungal growth triggers macroaggregation in forest subsoils	10.1016/j.soilbio.2021.108244	2021.06	Lower Saxony, central Germany	Ebergötzen	51° 34’ 45.89” N	10° 03’ 59.52” E	Haplic Cambisol	Forest	average 16-38	2017.4	Frozen	1.9 g	2.5	25			CaCl2+PBS+CER	Phenol-sulfuricacid method	Modified Lowery microplate method	yes+ rooted	147	22	6		4.3	0.36						9.2	650
15	Vera L. Baumert	Root-induced fungal growth triggers macroaggregation in forest subsoils	10.1016/j.soilbio.2021.108244	2021.06	Lower Saxony, central Germany	Linsburg (Grinderwald)	52° 34‘ 22“ N	9° 18‘ 51“ E	Dystric Cambisol	Forest	Average 0-4	2017.4	Frozen	11 g	2.5	25			CaCl2+PBS+CER	Phenol-sulfuricacid method	Modified Lowery microplate method	yes + unrooted	98.3	15.7	4.6		27.6	1.16						9.7	762
15	Vera L. Baumert	Root-induced fungal growth triggers macroaggregation in forest subsoils	10.1016/j.soilbio.2021.108244	2021.06	Lower Saxony, central Germany	Linsburg (Grinderwald)	52° 34‘ 22“ N	9° 18‘ 51“ E	Dystric Cambisol	Forest	Average 0-4	2017.4	Frozen	11 g	2.5	25			CaCl2+PBS+CER	Phenol-sulfuricacid method	Modified Lowery microplate method	yes+ rooted	96.9	31.3	4.8		27.4	1.13						9.7	762
15	Vera L. Baumert	Root-induced fungal growth triggers macroaggregation in forest subsoils	10.1016/j.soilbio.2021.108244	2021.06	Lower Saxony, central Germany	Linsburg (Grinderwald)	52° 34‘ 22“ N	9° 18‘ 51“ E	Dystric Cambisol	Forest	Average 11-45	2017.4	Frozen	1.9 g	2.5	25			CaCl2+PBS+CER	Phenol-sulfuricacid method	Modified Lowery microplate method	yes + unrooted	63.4	23.4	6.2		6.5	0.25						9.7	762
15	Vera L. Baumert	Root-induced fungal growth triggers macroaggregation in forest subsoils	10.1016/j.soilbio.2021.108244	2021.06	Lower Saxony, central Germany	Linsburg (Grinderwald)	52° 34‘ 22“ N	9° 18‘ 51“ E	Dystric Cambisol	Forest	Average 11-45	2017.4	Frozen	1.9 g	2.5	25			CaCl2+PBS+CER	Phenol-sulfuricacid method	Modified Lowery microplate method	yes+ rooted	81.9	30.1	6.4		6.5	0.25						9.7	762
16	Olivier Crouzet	Soil Photosynthetic Microbial Communities Mediate Aggregate Stability: Influence of Cropping Systems and Herbicide Use in an Agricultural Soil	10.3389/fmicb.2019.01319	2019.06	INRA Versailles, France	La Cage Experimental Station	48°48′N	2°08′E	Luvisol	Cropland	0-2	2015.3	Dried					Soil aggregates + conventional cropping system	CaCl2+PBS+CER	Phenol-sulfuricacid method		yes	359.982		6.6		9.43	0.99			25	58	17
16	Olivier Crouzet	Soil Photosynthetic Microbial Communities Mediate Aggregate Stability: Influence of Cropping Systems and Herbicide Use in an Agricultural Soil	10.3389/fmicb.2019.01319	2019.06	INRA Versailles, France	La Cage Experimental Station	48°48′N	2°08′E	Luvisol	Cropland	0-2	2015.3	Dried					Soil aggregates + conventional cropping system	CaCl2+PBS+CER	Phenol-sulfuricacid method		yes + Dark condition incubation	375.601		6.4		9.36	0.96			25	58	17
16	Olivier Crouzet	Soil Photosynthetic Microbial Communities Mediate Aggregate Stability: Influence of Cropping Systems and Herbicide Use in an Agricultural Soil	10.3389/fmicb.2019.01319	2019.06	INRA Versailles, France	La Cage Experimental Station	48°48′N	2°08′E	Luvisol	Cropland	0-2	2015.3	Dried					Soil aggregates + conventional cropping system	CaCl2+PBS+CER	Phenol-sulfuricacid method		yes + light condition incubation	406.895		6.5		10.01	1.04			25	58	17
16	Olivier Crouzet	Soil Photosynthetic Microbial Communities Mediate Aggregate Stability: Influence of Cropping Systems and Herbicide Use in an Agricultural Soil	10.3389/fmicb.2019.01319	2019.06	INRA Versailles, France	La Cage Experimental Station	48°48′N	2°08′E	Luvisol	Cropland	0-2	2015.3	Dried					Soil aggregates + conventional cropping system	CaCl2+PBS+CER	Phenol-sulfuricacid method		yes + light condition incubation + isoproturon treatment	388.928		6.6		9.71	1.02			25	58	17
16	Olivier Crouzet	Soil Photosynthetic Microbial Communities Mediate Aggregate Stability: Influence of Cropping Systems and Herbicide Use in an Agricultural Soil	10.3389/fmicb.2019.01319	2019.06	INRA Versailles, France	La Cage Experimental Station	48°48′N	2°08′E	Luvisol	Cropland	0-2	2015.3	Dried					Soil aggregates + organic cropping system	CaCl2+PBS+CER	Phenol-sulfuricacid method		yes	375.916		7.1		9.79	0.95			25	58	17
16	Olivier Crouzet	Soil Photosynthetic Microbial Communities Mediate Aggregate Stability: Influence of Cropping Systems and Herbicide Use in an Agricultural Soil	10.3389/fmicb.2019.01319	2019.06	INRA Versailles, France	La Cage Experimental Station	48°48′N	2°08′E	Luvisol	Cropland	0-2	2015.3	Dried					Soil aggregates + organic cropping system	CaCl2+PBS+CER	Phenol-sulfuricacid method		yes + Dark condition incubation	386.897		7.1		9.48	0.94			25	58	17
16	Olivier Crouzet	Soil Photosynthetic Microbial Communities Mediate Aggregate Stability: Influence of Cropping Systems and Herbicide Use in an Agricultural Soil	10.3389/fmicb.2019.01319	2019.06	INRA Versailles, France	La Cage Experimental Station	48°48′N	2°08′E	Luvisol	Cropland	0-2	2015.3	Dried					Soil aggregates + organic cropping system	CaCl2+PBS+CER	Phenol-sulfuricacid method		yes + light condition incubation	450.531		7.3		10.54	1.06			25	58	17
16	Olivier Crouzet	Soil Photosynthetic Microbial Communities Mediate Aggregate Stability: Influence of Cropping Systems and Herbicide Use in an Agricultural Soil	10.3389/fmicb.2019.01319	2019.06	INRA Versailles, France	La Cage Experimental Station	48°48′N	2°08′E	Luvisol	Cropland	0-2	2015.3	Dried					Soil aggregates + organic cropping system	CaCl2+PBS+CER	Phenol-sulfuricacid method		yes + light condition incubation + isoproturon treatment	442.698		7.2		10.19	1.04			25	58	17
17	Miljenka Vuko	Shifts in reclamation management strategies shape the role of exopolysaccharide and lipopolysaccharide-producing bacteria during soil formation	10.1111/1751-7915.13532	2020.01	Cologne, Germany	Open-cast lignite mining area of the ‘Garzweiler’ mine	51°5′ N	6°28′ E	Haplic Luvisol	Fallow	0-5	2016.oct	minus 80˚C		2.5			Bulk soil + reclamation age 0	CaCl2+PBS+CER	Phenol-sulfuricacid method	Modified Lowery microplate method	NO	120.21	45.3514	7.4-7.6									9.5	720
17	Miljenka Vuko	Shifts in reclamation management strategies shape the role of exopolysaccharide and lipopolysaccharide-producing bacteria during soil formation	10.1111/1751-7915.13532	2020.01	Cologne, Germany	Open-cast lignite mining area of the ‘Garzweiler’ mine	51°5′ N	6°28′ E	Haplic Luvisol	Fallow	0-5	2016.oct	minus 80˚C		2.5			Bulk soil + reclamation age 1	CaCl2+PBS+CER	Phenol-sulfuricacid method	Modified Lowery microplate method	NO	216.9	94.7123	7.4-7.6									9.5	720
17	Miljenka Vuko	Shifts in reclamation management strategies shape the role of exopolysaccharide and lipopolysaccharide-producing bacteria during soil formation	10.1111/1751-7915.13532	2020.01	Cologne, Germany	Open-cast lignite mining area of the ‘Garzweiler’ mine	51°5′ N	6°28′ E	Haplic Luvisol	Fallow	0-5	2016.oct	minus 80˚C		2.5			Bulk soil + reclamation age 3	CaCl2+PBS+CER	Phenol-sulfuricacid method	Modified Lowery microplate method	NO	189.18	96.8339	7.4-7.6									9.5	720
17	Miljenka Vuko	Shifts in reclamation management strategies shape the role of exopolysaccharide and lipopolysaccharide-producing bacteria during soil formation	10.1111/1751-7915.13532	2020.01	Cologne, Germany	Open-cast lignite mining area of the ‘Garzweiler’ mine	51°5′ N	6°28′ E	Haplic Luvisol	Cropland	0-5	2016.oct	minus 80˚C		2.5			Bulk soil + reclamation age 6	CaCl2+PBS+CER	Phenol-sulfuricacid method	Modified Lowery microplate method	NO	249	119.715	7.4-7.6									9.5	720
17	Miljenka Vuko	Shifts in reclamation management strategies shape the role of exopolysaccharide and lipopolysaccharide-producing bacteria during soil formation	10.1111/1751-7915.13532	2020.01	Cologne, Germany	Open-cast lignite mining area of the ‘Garzweiler’ mine	51°5′ N	6°28′ E	Haplic Luvisol	Cropland	0-5	2016.oct	minus 80˚C		2.5			Bulk soil + reclamation age 12	CaCl2+PBS+CER	Phenol-sulfuricacid method	Modified Lowery microplate method	NO	242.794	156.591	7.4-7.6									9.5	720
17	Miljenka Vuko	Shifts in reclamation management strategies shape the role of exopolysaccharide and lipopolysaccharide-producing bacteria during soil formation	10.1111/1751-7915.13532	2020.01	Cologne, Germany	Open-cast lignite mining area of the ‘Garzweiler’ mine	51°5′ N	6°28′ E	Haplic Luvisol	Cropland	0-5	2016.oct	minus 80˚C		2.5			Bulk soil reclamation age 24	CaCl2+PBS+CER	Phenol-sulfuricacid method	Modified Lowery microplate method	NO	290.54	125.289	7.4-7.6									9.5	720
18	Jiahui Liao	Unreported role of earthworms as decomposers of soil extracellular polymeric substance	10.1016/j.apsoil.2024.105325	2024.05	China	Purple Mountaion Park, Nanjing	32°16′15″N	118°48′00″W	Humic cambisol		0-10	2020.5	Fresh soil	178 mg CER mg-1 SOC	2.5	25	2	Bulk soil	CaCl2+PBS+CER	Phenol-sulfuricacid method	Modified Lowery microplate method	yes + no earthworm microcosm experienment	317.198	301.815	4.52		25				31.3	53.8	14.9	10.5	1106.5
18	Jiahui Liao	Unreported role of earthworms as decomposers of soil extracellular polymeric substance	10.1016/j.apsoil.2024.105325	2024.05	China	Purple Mountaion Park, Nanjing	32°16′15″N	118°48′00″W	Humic cambisol		0-10	2020.5	Fresh soil	178 mg CER mg-1 SOC	2.5	25	2	Bulk soil	CaCl2+PBS+CER	Phenol-sulfuricacid method	Modified Lowery microplate method	yes + earthworm microcosm experienment ( D. gisti)	342.68	264.133	4.52		25				31.3	53.8	14.9	10.5	1106.5
18	Jiahui Liao	Unreported role of earthworms as decomposers of soil extracellular polymeric substance	10.1016/j.apsoil.2024.105325	2024.05	China	Purple Mountaion Park, Nanjing	32°16′15″N	118°48′00″W	Humic cambisol		0-10	2020.5	Fresh soil	178 mg CER mg-1 SOC	2.5	25	2	Bulk soil	CaCl2+PBS+CER	Phenol-sulfuricacid method	Modified Lowery microplate method	yes + earthworm microcosm experienment (M. guillelmi.)	358.202	248.514	4.52		25				31.3	53.8	14.9	10.5	1106.5
19	Yujia Luo	Effects of different soil organic amendments (OAs) on extracellular polymeric substances (EPS)	10.1016/j.ejsobi.2024.103624	2024.06	Netherlands	Heelsum			Coarse sandy Anthrosol	Cropland	10-20	2021.2	Fresh soil	178 mg CER mg-1 SOC		25	2	Bulk soil (unamended soil)	CaCl2+PBS+CER	Liquid chromatography-organic carbon detection	Liquid chromatography-organic carbon detection	NO									74	20	2
19	Yujia Luo	Effects of different soil organic amendments (OAs) on extracellular polymeric substances (EPS)	10.1016/j.ejsobi.2024.103624	2024.06	Netherlands	Heelsum			Coarse sandy Anthrosol	Cropland	10-20	2021.2	Fresh soil	178 mg CER mg-1 SOC		25	2	Bulk soil (compost amended soil with low dose)	CaCl2+PBS+CER	Liquid chromatography-organic carbon detection	Liquid chromatography-organic carbon detection	NO									74	20	2
19	Yujia Luo	Effects of different soil organic amendments (OAs) on extracellular polymeric substances (EPS)	10.1016/j.ejsobi.2024.103624	2024.06	Netherlands	Heelsum			Coarse sandy Anthrosol	Cropland	10-20	2021.2	Fresh soil	178 mg CER mg-1 SOC		25	2	Bulk soil (compost amended soil with high dose)	CaCl2+PBS+CER	Liquid chromatography-organic carbon detection	Liquid chromatography-organic carbon detection	NO									74	20	2
19	Yujia Luo	Effects of different soil organic amendments (OAs) on extracellular polymeric substances (EPS)	10.1016/j.ejsobi.2024.103624	2024.06	Netherlands	Heelsum			Coarse sandy Anthrosol	Cropland	10-20	2021.2	Fresh soil	178 mg CER mg-1 SOC		25	2	Bulk soil (mown grass amended soil)	CaCl2+PBS+CER	Liquid chromatography-organic carbon detection	Liquid chromatography-organic carbon detection	NO									74	20	2
19	Yujia Luo	Effects of different soil organic amendments (OAs) on extracellular polymeric substances (EPS)	10.1016/j.ejsobi.2024.103624	2024.06	Netherlands	Heelsum			Coarse sandy Anthrosol	Cropland	10-20	2021.2	Fresh soil	178 mg CER mg-1 SOC		25	2	Bulk soil (cattle manure amended soil)	CaCl2+PBS+CER	Liquid chromatography-organic carbon detection	Liquid chromatography-organic carbon detection	NO									74	20	2
19	Yujia Luo	Effects of different soil organic amendments (OAs) on extracellular polymeric substances (EPS)	10.1016/j.ejsobi.2024.103624	2024.06	Netherlands	Heelsum			Coarse sandy Anthrosol	Cropland	10-20	2021.2	Fresh soil	178 mg CER mg-1 SOC		25	2	Bulk soil (a combination of grass and manure amended soil)	CaCl2+PBS+CER	Liquid chromatography-organic carbon detection	Liquid chromatography-organic carbon detection	NO									74	20	2
20	Chunhui Liu	Arbuscular mycorrhizal fungi hyphal density rather than diversity stimulates microbial necromass accumulation after long-term Robinia pseudoacacia plantations	10.1016/j.soilbio.2025.109817	2025.07	China	Huaiping Forest Station, Yongshou County, Shaanxi Province	34°80′ - 34°85′ N,	108°05′ - 108°12′ E	Calcaric Regosols	Cropland	0-20	2023.7		5 g		25	2	Bulk soil + control (cropland)	CaCl2+PBS+CER	Anthrone-sulfuric acid method	Coomassie brilliant blue method	NO	471.25	205.192	7.75			0.47						10.8	605
20	Chunhui Liu	Arbuscular mycorrhizal fungi hyphal density rather than diversity stimulates microbial necromass accumulation after long-term Robinia pseudoacacia plantations	10.1016/j.soilbio.2025.109817	2025.07	China	Huaiping Forest Station, Yongshou County, Shaanxi Province	34°80′ - 34°85′ N,	108°05′ - 108°12′ E	Calcaric Regosols	Forest	0-20	2023.7		5 g		25	2	Bulk soil + forest age 10	CaCl2+PBS+CER	Anthrone-sulfuric acid method	Coomassie brilliant blue method	NO	488.967	419.106	8			0.61						10.8	605
20	Chunhui Liu	Arbuscular mycorrhizal fungi hyphal density rather than diversity stimulates microbial necromass accumulation after long-term Robinia pseudoacacia plantations	10.1016/j.soilbio.2025.109817	2025.07	China	Huaiping Forest Station, Yongshou County, Shaanxi Province	34°80′ - 34°85′ N,	108°05′ - 108°12′ E	Calcaric Regosols	Forest	0-20	2023.7		5 g		25	2	Bulk soil + forest age 15	CaCl2+PBS+CER	Anthrone-sulfuric acid method	Coomassie brilliant blue method	NO	434.927	401.489	7.69			0.75						10.8	605
20	Chunhui Liu	Arbuscular mycorrhizal fungi hyphal density rather than diversity stimulates microbial necromass accumulation after long-term Robinia pseudoacacia plantations	10.1016/j.soilbio.2025.109817	2025.07	China	Huaiping Forest Station, Yongshou County, Shaanxi Province	34°80′ - 34°85′ N,	108°05′ - 108°12′ E	Calcaric Regosols	Forest	0-20	2023.7		5 g		25	2	Bulk soil + forest age 20	CaCl2+PBS+CER	Anthrone-sulfuric acid method	Coomassie brilliant blue method	NO	779.444	437.349	7.75			0.91						10.8	605
20	Chunhui Liu	Arbuscular mycorrhizal fungi hyphal density rather than diversity stimulates microbial necromass accumulation after long-term Robinia pseudoacacia plantations	10.1016/j.soilbio.2025.109817	2025.07	China	Huaiping Forest Station, Yongshou County, Shaanxi Province	34°80′ - 34°85′ N,	108°05′ - 108°12′ E	Calcaric Regosols	Forest	0-20	2023.7		5 g		25	2	Bulk soil + forest age 35	CaCl2+PBS+CER	Anthrone-sulfuric acid method	Coomassie brilliant blue method	NO	771.25	425.477	7.08			0.78						10.8	605
20	Chunhui Liu	Arbuscular mycorrhizal fungi hyphal density rather than diversity stimulates microbial necromass accumulation after long-term Robinia pseudoacacia plantations	10.1016/j.soilbio.2025.109817	2025.07	China	Huaiping Forest Station, Yongshou County, Shaanxi Province	34°80′ - 34°85′ N,	108°05′ - 108°12′ E	Calcaric Regosols	Forest	0-20	2023.7		5 g		25	2	Bulk soil + forest age 50	CaCl2+PBS+CER	Anthrone-sulfuric acid method	Coomassie brilliant blue method	NO	984.497	137.974	7.17			0.85						10.8	605
20	Chunhui Liu	Arbuscular mycorrhizal fungi hyphal density rather than diversity stimulates microbial necromass accumulation after long-term Robinia pseudoacacia plantations	10.1016/j.soilbio.2025.109817	2025.07	China	Huaiping Forest Station, Yongshou County, Shaanxi Province	34°80′ - 34°85′ N,	108°05′ - 108°12′ E	Calcaric Regosols	Cropland	20-40	2023.7		5 g		25	2	Bulk soil + control (cropland)	CaCl2+PBS+CER	Anthrone-sulfuric acid method	Coomassie brilliant blue method	NO	498.081	173.379	7.81			0.42
20	Chunhui Liu	Arbuscular mycorrhizal fungi hyphal density rather than diversity stimulates microbial necromass accumulation after long-term Robinia pseudoacacia plantations	10.1016/j.soilbio.2025.109817	2025.07	China	Huaiping Forest Station, Yongshou County, Shaanxi Province	34°80′ - 34°85′ N,	108°05′ - 108°12′ E	Calcaric Regosols	Forest	20-40	2023.7		5 g		25	2	Bulk soil + forest age 10	CaCl2+PBS+CER	Anthrone-sulfuric acid method	Coomassie brilliant blue method	NO	371.154	375.525	8.21			0.35
20	Chunhui Liu	Arbuscular mycorrhizal fungi hyphal density rather than diversity stimulates microbial necromass accumulation after long-term Robinia pseudoacacia plantations	10.1016/j.soilbio.2025.109817	2025.07	China	Huaiping Forest Station, Yongshou County, Shaanxi Province	34°80′ - 34°85′ N,	108°05′ - 108°12′ E	Calcaric Regosols	Forest	20-40	2023.7		5 g		25	2	Bulk soil + forest age 15	CaCl2+PBS+CER	Anthrone-sulfuric acid method	Coomassie brilliant blue method	NO	646.969	474.464	7.77			0.35
20	Chunhui Liu	Arbuscular mycorrhizal fungi hyphal density rather than diversity stimulates microbial necromass accumulation after long-term Robinia pseudoacacia plantations	10.1016/j.soilbio.2025.109817	2025.07	China	Huaiping Forest Station, Yongshou County, Shaanxi Province	34°80′ - 34°85′ N,	108°05′ - 108°12′ E	Calcaric Regosols	Forest	20-40	2023.7		5 g		25	2	Bulk soil + forest age 20	CaCl2+PBS+CER	Anthrone-sulfuric acid method	Coomassie brilliant blue method	NO	561.485	389.14	7.99			0.43
20	Chunhui Liu	Arbuscular mycorrhizal fungi hyphal density rather than diversity stimulates microbial necromass accumulation after long-term Robinia pseudoacacia plantations	10.1016/j.soilbio.2025.109817	2025.07	China	Huaiping Forest Station, Yongshou County, Shaanxi Province	34°80′ - 34°85′ N,	108°05′ - 108°12′ E	Calcaric Regosols	Forest	20-40	2023.7		5 g		25	2	Bulk soil + forest age 35	CaCl2+PBS+CER	Anthrone-sulfuric acid method	Coomassie brilliant blue method	NO	569.672	386.878	7.38			0.36
20	Chunhui Liu	Arbuscular mycorrhizal fungi hyphal density rather than diversity stimulates microbial necromass accumulation after long-term Robinia pseudoacacia plantations	10.1016/j.soilbio.2025.109817	2025.07	China	Huaiping Forest Station, Yongshou County, Shaanxi Province	34°80′ - 34°85′ N,	108°05′ - 108°12′ E	Calcaric Regosols	Forest	20-40	2023.7		5 g		25	2	Bulk soil + forest age 50	CaCl2+PBS+CER	Anthrone-sulfuric acid method	Coomassie brilliant blue method	NO	583.117	97.1858	7.4			0.37
21	Yuanyuan Peng	Microbial inoculation improves soil aggregation by enhancing exopolysaccharides and lipopolysaccharides-related gene abundance in saline soil	doi.org/10.1016/j.apsoil.2025.106388	2025.10	China	Jinan, Shandong Province, China	37°5′N	117°18′E		Cropland	0-20	2024.6	Fresh soil	178 mg CER mg-1 SOC	2.5	25	2	Bulk soil	CaCl2+PBS+CER	phenol–sulfuric acid method	commercial Lowry assay kit	NO	297.482	37.2311	7.43			3.96						15	671
21	Yuanyuan Peng	Microbial inoculation improves soil aggregation by enhancing exopolysaccharides and lipopolysaccharides-related gene abundance in saline soil	doi.org/10.1016/j.apsoil.2025.106388	2025.10	China	Jinan, Shandong Province, China	37°5′N	117°18′E		Cropland	0-20	2024.6	Fresh soil	178 mg CER mg-1 SOC	2.5	25	2	Bulk soil (Mineral fertilizer + Orgnaic fertilizer)	CaCl2+PBS+CER	phenol–sulfuric acid method	commercial Lowry assay kit	NO	339.252	131.323	7.39			4.63						15	671
21	Yuanyuan Peng	Microbial inoculation improves soil aggregation by enhancing exopolysaccharides and lipopolysaccharides-related gene abundance in saline soil	doi.org/10.1016/j.apsoil.2025.106388	2025.10	China	Jinan, Shandong Province, China	37°5′N	117°18′E		Cropland	0-20	2024.6	Fresh soil	178 mg CER mg-1 SOC	2.5	25	2	Bulk soil (Mineral fertilizer + Orgnaic fertilizer + Bacillus amyloliquefaciens)	CaCl2+PBS+CER	phenol–sulfuric acid method	commercial Lowry assay kit	NO	565.072	241.54	7.23			4.6						15	671
21	Yuanyuan Peng	Microbial inoculation improves soil aggregation by enhancing exopolysaccharides and lipopolysaccharides-related gene abundance in saline soil	doi.org/10.1016/j.apsoil.2025.106388	2025.10	China	Jinan, Shandong Province, China	37°5′N	117°18′E		Cropland	0-20	2024.6	Fresh soil	178 mg CER mg-1 SOC	2.5	25	2	Bulk soil (Mineral fertilizer + Orgnaic fertilizer + Trichoderma harzianum)	CaCl2+PBS+CER	phenol–sulfuric acid method	commercial Lowry assay kit	NO	491.654	185.887	7.48			5.08						15	671
21	Yuanyuan Peng	Microbial inoculation improves soil aggregation by enhancing exopolysaccharides and lipopolysaccharides-related gene abundance in saline soil	doi.org/10.1016/j.apsoil.2025.106388	2025.10	China	Jinan, Shandong Province, China	37°5′N	117°18′E		Cropland	0-20	2024.6	Fresh soil	178 mg CER mg-1 SOC	2.5	25	2	Bulk soil (Mineral fertilizer + Orgnaic fertilizer + Bacillus amyloliquefaciens + Trichoderma harzianum)	CaCl2+PBS+CER	phenol–sulfuric acid method	commercial Lowry assay kit	NO	571.542	291.89	7.15			5.05						15	671
22	G.Bogar	Microscale assay for the quantification of total polysaccharides to estimate extracellular polymeric substances (EPS) in soil	doi.org/10.1016/j.mimet.2025.107324	2025.12	United States	three states of the U.S. Midwest				Cropland	0-20	2021.9-10	Fresh soil					Bulk soil	CaCl2+PBS+CER			NO	113
23	Mengxi Feng	Increased microbial extracellular polymeric substances as a key factor in deep soil organic carbon accumulation	doi.org/10.1016/j.soilbio.2025.109998	2026.01	China	Changyang County, Yichang City, Hubei Province, China	30°11′53″N-30°46′51″N	110°20′34″E−111°20′23″E	yellow-brown and brown soils (limestone)	Dryland	0-20	2024.1/2024.4	dry	178 mg CER mg-1 SOC	2.5	25	2	Bulk soil	CaCl2+PBS+CER	phenol-sulfuric acid method at 490 nm	modified Lowry microplate method at 750 nm	NO	393.325	114.692	6.39	18.78	10.12	1.41						17.5	1366.2
23	Mengxi Feng	Increased microbial extracellular polymeric substances as a key factor in deep soil organic carbon accumulation	doi.org/10.1016/j.soilbio.2025.109998	2026.01	China	Changyang County, Yichang City, Hubei Province, China	30°11′53″N-30°46′51″N	110°20′34″E−111°20′23″E	yellow-brown and brown soils (limestone)	Dryland	20-40	2024.1/2024.4	dry	178 mg CER mg-1 SOC	2.5	25	2	Bulk soil	CaCl2+PBS+CER	phenol-sulfuric acid method at 490 nm	modified Lowry microplate method at 750 nm	NO	354.584	101.227	6	19.27	8.15	1.15						17.5	1366.2
23	Mengxi Feng	Increased microbial extracellular polymeric substances as a key factor in deep soil organic carbon accumulation	doi.org/10.1016/j.soilbio.2025.109998	2026.01	China	Changyang County, Yichang City, Hubei Province, China	30°11′53″N-30°46′51″N	110°20′34″E−111°20′23″E	yellow-brown and brown soils (limestone)	Dryland	40-80	2024.1/2024.4	dry	178 mg CER mg-1 SOC	2.5	25	2	Bulk soil	CaCl2+PBS+CER	phenol-sulfuric acid method at 490 nm	modified Lowry microplate method at 750 nm	NO	157.181	92.148	7.05	22.03	3.06	0.86						17.5	1366.2
23	Mengxi Feng	Increased microbial extracellular polymeric substances as a key factor in deep soil organic carbon accumulation	doi.org/10.1016/j.soilbio.2025.109998	2026.01	China	Changyang County, Yichang City, Hubei Province, China	30°11′53″N-30°46′51″N	110°20′34″E−111°20′23″E	yellow-brown and brown soils (limestone)	Dryland	80-120	2024.1/2024.4	dry	178 mg CER mg-1 SOC	2.5	25	2	Bulk soil	CaCl2+PBS+CER	phenol-sulfuric acid method at 490 nm	modified Lowry microplate method at 750 nm	NO	183.565	47.1814	7.11	25.9	3.29	0.77						17.5	1366.2
23	Mengxi Feng	Increased microbial extracellular polymeric substances as a key factor in deep soil organic carbon accumulation	doi.org/10.1016/j.soilbio.2025.109998	2026.01	China	Changyang County, Yichang City, Hubei Province, China	30°11′53″N-30°46′51″N	110°20′34″E−111°20′23″E	yellow-brown and brown soils (limestone)	Forestland	0-20	2024.1/2024.4	dry	178 mg CER mg-1 SOC	2.5	25	2	Bulk soil	CaCl2+PBS+CER	phenol-sulfuric acid method at 490 nm	modified Lowry microplate method at 750 nm	NO	283.995	100.699	6.05	32.62	15.51	1.74						17.5	1366.2
23	Mengxi Feng	Increased microbial extracellular polymeric substances as a key factor in deep soil organic carbon accumulation	doi.org/10.1016/j.soilbio.2025.109998	2026.01	China	Changyang County, Yichang City, Hubei Province, China	30°11′53″N-30°46′51″N	110°20′34″E−111°20′23″E	yellow-brown and brown soils (limestone)	Forestland	20-40	2024.1/2024.4	dry	178 mg CER mg-1 SOC	2.5	25	2	Bulk soil	CaCl2+PBS+CER	phenol-sulfuric acid method at 490 nm	modified Lowry microplate method at 750 nm	NO	219.117	26.9663	5.74	31.48	5.77	0.86						17.5	1366.2
23	Mengxi Feng	Increased microbial extracellular polymeric substances as a key factor in deep soil organic carbon accumulation	doi.org/10.1016/j.soilbio.2025.109998	2026.01	China	Changyang County, Yichang City, Hubei Province, China	30°11′53″N-30°46′51″N	110°20′34″E−111°20′23″E	yellow-brown and brown soils (limestone)	Forestland	40-80	2024.1/2024.4	dry	178 mg CER mg-1 SOC	2.5	25	2	Bulk soil	CaCl2+PBS+CER	phenol-sulfuric acid method at 490 nm	modified Lowry microplate method at 750 nm	NO	88.2991	72.3927	5.66	34.07	4.14	0.76						17.5	1366.2
23	Mengxi Feng	Increased microbial extracellular polymeric substances as a key factor in deep soil organic carbon accumulation	doi.org/10.1016/j.soilbio.2025.109998	2026.01	China	Changyang County, Yichang City, Hubei Province, China	30°11′53″N-30°46′51″N	110°20′34″E−111°20′23″E	yellow-brown and brown soils (limestone)	Forestland	80-120	2024.1/2024.4	dry	178 mg CER mg-1 SOC	2.5	25	2	Bulk soil	CaCl2+PBS+CER	phenol-sulfuric acid method at 490 nm	modified Lowry microplate method at 750 nm	NO	215.36	41.6904	6.64	27.26	5.03	0.83						17.5	1366.2
23	Mengxi Feng	Increased microbial extracellular polymeric substances as a key factor in deep soil organic carbon accumulation	doi.org/10.1016/j.soilbio.2025.109998	2026.01	China	Changyang County, Yichang City, Hubei Province, China	30°11′53″N-30°46′51″N	110°20′34″E−111°20′23″E	yellow-brown and brown soils (limestone)	Paddyland	0-20	2024.1/2024.4	dry	178 mg CER mg-1 SOC	2.5	25	2	Bulk soil	CaCl2+PBS+CER	phenol-sulfuric acid method at 490 nm	modified Lowry microplate method at 750 nm	NO	411.895	104.013	7.97	28.57	17.54	2.33						17.5	1366.2
23	Mengxi Feng	Increased microbial extracellular polymeric substances as a key factor in deep soil organic carbon accumulation	doi.org/10.1016/j.soilbio.2025.109998	2026.01	China	Changyang County, Yichang City, Hubei Province, China	30°11′53″N-30°46′51″N	110°20′34″E−111°20′23″E	yellow-brown and brown soils (limestone)	Paddyland	20-40	2024.1/2024.4	dry	178 mg CER mg-1 SOC	2.5	25	2	Bulk soil	CaCl2+PBS+CER	phenol-sulfuric acid method at 490 nm	modified Lowry microplate method at 750 nm	NO	354.584	82.0005	7.9	21.82	7.18	1.2						17.5	1366.2
23	Mengxi Feng	Increased microbial extracellular polymeric substances as a key factor in deep soil organic carbon accumulation	doi.org/10.1016/j.soilbio.2025.109998	2026.01	China	Changyang County, Yichang City, Hubei Province, China	30°11′53″N-30°46′51″N	110°20′34″E−111°20′23″E	yellow-brown and brown soils (limestone)	Paddyland	40-80	2024.1/2024.4	dry	178 mg CER mg-1 SOC	2.5	25	2	Bulk soil	CaCl2+PBS+CER	phenol-sulfuric acid method at 490 nm	modified Lowry microplate method at 750 nm	NO	127.798	19.9949	7.99	24.97	4.58	0.39						17.5	1366.2
23	Mengxi Feng	Increased microbial extracellular polymeric substances as a key factor in deep soil organic carbon accumulation	doi.org/10.1016/j.soilbio.2025.109998	2026.01	China	Changyang County, Yichang City, Hubei Province, China	30°11′53″N-30°46′51″N	110°20′34″E−111°20′23″E	yellow-brown and brown soils (limestone)	Paddyland	80-120	2024.1/2024.4	dry	178 mg CER mg-1 SOC	2.5	25	2	Bulk soil	CaCl2+PBS+CER	phenol-sulfuric acid method at 490 nm	modified Lowry microplate method at 750 nm	NO	92.4379	16.3074	7.89	24.15	2.03	0.52						17.5	1366.2
23	Mengxi Feng	Increased microbial extracellular polymeric substances as a key factor in deep soil organic carbon accumulation	doi.org/10.1016/j.soilbio.2025.109998	2026.01	China	Changyang County, Yichang City, Hubei Province, China	30°11′53″N-30°46′51″N	110°20′34″E−111°20′23″E	yellow-brown and brown soils (shale)	Dryland	0-20	2024.1/2024.4	dry	178 mg CER mg-1 SOC	2.5	25	2	Bulk soil	CaCl2+PBS+CER	phenol-sulfuric acid method at 490 nm	modified Lowry microplate method at 750 nm	NO	245.465	43.836	6.55	18.33	6.66	0.96						17.5	1366.2
23	Mengxi Feng	Increased microbial extracellular polymeric substances as a key factor in deep soil organic carbon accumulation	doi.org/10.1016/j.soilbio.2025.109998	2026.01	China	Changyang County, Yichang City, Hubei Province, China	30°11′53″N-30°46′51″N	110°20′34″E−111°20′23″E	yellow-brown and brown soils (shale)	Dryland	20-40	2024.1/2024.4	dry	178 mg CER mg-1 SOC	2.5	25	2	Bulk soil	CaCl2+PBS+CER	phenol-sulfuric acid method at 490 nm	modified Lowry microplate method at 750 nm	NO	335.982	34.3216	7.27	19.03	2	0.43						17.5	1366.2
23	Mengxi Feng	Increased microbial extracellular polymeric substances as a key factor in deep soil organic carbon accumulation	doi.org/10.1016/j.soilbio.2025.109998	2026.01	China	Changyang County, Yichang City, Hubei Province, China	30°11′53″N-30°46′51″N	110°20′34″E−111°20′23″E	yellow-brown and brown soils (shale)	Dryland	40-80	2024.1/2024.4	dry	178 mg CER mg-1 SOC	2.5	25	2	Bulk soil	CaCl2+PBS+CER	phenol-sulfuric acid method at 490 nm	modified Lowry microplate method at 750 nm	NO	230.073	24.4045	7.33	18.99	2	0.49						17.5	1366.2
23	Mengxi Feng	Increased microbial extracellular polymeric substances as a key factor in deep soil organic carbon accumulation	doi.org/10.1016/j.soilbio.2025.109998	2026.01	China	Changyang County, Yichang City, Hubei Province, China	30°11′53″N-30°46′51″N	110°20′34″E−111°20′23″E	yellow-brown and brown soils (shale)	Dryland	80-120	2024.1/2024.4	dry	178 mg CER mg-1 SOC	2.5	25	2	Bulk soil	CaCl2+PBS+CER	phenol-sulfuric acid method at 490 nm	modified Lowry microplate method at 750 nm	NO	150.403	22.3941	7.21	21.57	2.01	0.56						17.5	1366.2
23	Mengxi Feng	Increased microbial extracellular polymeric substances as a key factor in deep soil organic carbon accumulation	doi.org/10.1016/j.soilbio.2025.109998	2026.01	China	Changyang County, Yichang City, Hubei Province, China	30°11′53″N-30°46′51″N	110°20′34″E−111°20′23″E	yellow-brown and brown soils (shale)	Forestland	0-20	2024.1/2024.4	dry	178 mg CER mg-1 SOC	2.5	25	2	Bulk soil	CaCl2+PBS+CER	phenol-sulfuric acid method at 490 nm	modified Lowry microplate method at 750 nm	NO	65.7352	50.6452	4.72	38.46	27.56	2.92						17.5	1366.2
23	Mengxi Feng	Increased microbial extracellular polymeric substances as a key factor in deep soil organic carbon accumulation	doi.org/10.1016/j.soilbio.2025.109998	2026.01	China	Changyang County, Yichang City, Hubei Province, China	30°11′53″N-30°46′51″N	110°20′34″E−111°20′23″E	yellow-brown and brown soils (shale)	Forestland	20-40	2024.1/2024.4	dry	178 mg CER mg-1 SOC	2.5	25	2	Bulk soil	CaCl2+PBS+CER	phenol-sulfuric acid method at 490 nm	modified Lowry microplate method at 750 nm	NO	51.7854	27.9685	4.62	34.62	15.24	3.59						17.5	1366.2
23	Mengxi Feng	Increased microbial extracellular polymeric substances as a key factor in deep soil organic carbon accumulation	doi.org/10.1016/j.soilbio.2025.109998	2026.01	China	Changyang County, Yichang City, Hubei Province, China	30°11′53″N-30°46′51″N	110°20′34″E−111°20′23″E	yellow-brown and brown soils (shale)	Forestland	40-80	2024.1/2024.4	dry	178 mg CER mg-1 SOC	2.5	25	2	Bulk soil	CaCl2+PBS+CER	phenol-sulfuric acid method at 490 nm	modified Lowry microplate method at 750 nm	NO	37.9873	9.17635	4.84	33.07	14.25	3.59						17.5	1366.2
23	Mengxi Feng	Increased microbial extracellular polymeric substances as a key factor in deep soil organic carbon accumulation	doi.org/10.1016/j.soilbio.2025.109998	2026.01	China	Changyang County, Yichang City, Hubei Province, China	30°11′53″N-30°46′51″N	110°20′34″E−111°20′23″E	yellow-brown and brown soils (shale)	Forestland	80-120	2024.1/2024.4	dry	178 mg CER mg-1 SOC	2.5	25	2	Bulk soil	CaCl2+PBS+CER	phenol-sulfuric acid method at 490 nm	modified Lowry microplate method at 750 nm	NO	44.5287	12.517	5.12	28.26	12.95	4.49						17.5	1366.2
23	Mengxi Feng	Increased microbial extracellular polymeric substances as a key factor in deep soil organic carbon accumulation	doi.org/10.1016/j.soilbio.2025.109998	2026.01	China	Changyang County, Yichang City, Hubei Province, China	30°11′53″N-30°46′51″N	110°20′34″E−111°20′23″E	yellow-brown and brown soils (shale)	Paddyland	0-20	2024.1/2024.4	dry	178 mg CER mg-1 SOC	2.5	25	2	Bulk soil	CaCl2+PBS+CER	phenol-sulfuric acid method at 490 nm	modified Lowry microplate method at 750 nm	NO	84.0955	54.4812	5.34	41.39	21.19	2.23						17.5	1366.2
23	Mengxi Feng	Increased microbial extracellular polymeric substances as a key factor in deep soil organic carbon accumulation	doi.org/10.1016/j.soilbio.2025.109998	2026.01	China	Changyang County, Yichang City, Hubei Province, China	30°11′53″N-30°46′51″N	110°20′34″E−111°20′23″E	yellow-brown and brown soils (shale)	Paddyland	20-40	2024.1/2024.4	dry	178 mg CER mg-1 SOC	2.5	25	2	Bulk soil	CaCl2+PBS+CER	phenol-sulfuric acid method at 490 nm	modified Lowry microplate method at 750 nm	NO	176.095	25.3547	5.6	38.1	20.95	2.16						17.5	1366.2
23	Mengxi Feng	Increased microbial extracellular polymeric substances as a key factor in deep soil organic carbon accumulation	doi.org/10.1016/j.soilbio.2025.109998	2026.01	China	Changyang County, Yichang City, Hubei Province, China	30°11′53″N-30°46′51″N	110°20′34″E−111°20′23″E	yellow-brown and brown soils (shale)	Paddyland	40-80	2024.1/2024.4	dry	178 mg CER mg-1 SOC	2.5	25	2	Bulk soil	CaCl2+PBS+CER	phenol-sulfuric acid method at 490 nm	modified Lowry microplate method at 750 nm	NO	113.317	47.7954	5.65	25.64	14.55	1.38						17.5	1366.2
23	Mengxi Feng	Increased microbial extracellular polymeric substances as a key factor in deep soil organic carbon accumulation	doi.org/10.1016/j.soilbio.2025.109998	2026.01	China	Changyang County, Yichang City, Hubei Province, China	30°11′53″N-30°46′51″N	110°20′34″E−111°20′23″E	yellow-brown and brown soils (shale)	Paddyland	80-120	2024.1/2024.4	dry	178 mg CER mg-1 SOC	2.5	25	2	Bulk soil	CaCl2+PBS+CER	phenol-sulfuric acid method at 490 nm	modified Lowry microplate method at 750 nm	NO	215.36	19.3932	6.13	16.27	4.38	0.68						17.5	1366.2
24	Huijun Li	Increased drought intensity stimulates the extracellular polymeric substance accumulation and their contribution to soil organic carbon rather than microbial necromass	doi.org/10.1016/j.soilbio.2025.110044	2026.02	China	Ansai Experimental Station of the Institute of Soil and Water Conservation, Chinese Academy of Sciences	36°51′30″N	109°19′23″E	calcareous soil	grassland	0-5	2023.8		178 mg CER mg-1 SOC	2.5	25	2	Bulk soil (CK)	CaCl2+PBS+CER	phenol–sulfuric acid method	modified Lowry microplate method at 750 nm	NO	489.093	229.296	8.2	5.2			0.5					8.8	485
24	Huijun Li	Increased drought intensity stimulates the extracellular polymeric substance accumulation and their contribution to soil organic carbon rather than microbial necromass	doi.org/10.1016/j.soilbio.2025.110044	2026.02	China	Ansai Experimental Station of the Institute of Soil and Water Conservation, Chinese Academy of Sciences	36°51′30″N	109°19′23″E	calcareous soil	grassland	5-20	2023.8		178 mg CER mg-1 SOC	2.5	25	2	Bulk soil (CK)	CaCl2+PBS+CER	phenol–sulfuric acid method	modified Lowry microplate method at 750 nm	NO	176.181	154.398	8.2	8.2			0.5					8.8	485
24	Huijun Li	Increased drought intensity stimulates the extracellular polymeric substance accumulation and their contribution to soil organic carbon rather than microbial necromass	doi.org/10.1016/j.soilbio.2025.110044	2026.02	China	Ansai Experimental Station of the Institute of Soil and Water Conservation, Chinese Academy of Sciences	36°51′30″N	109°19′23″E	calcareous soil	grassland	0-5	2023.8		178 mg CER mg-1 SOC	2.5	25	2	Bulk soil + extreme drought	CaCl2+PBS+CER	phenol–sulfuric acid method	modified Lowry microplate method at 750 nm	NO	334.208	168.481	8.2	2.8			0.5					8.8	485
24	Huijun Li	Increased drought intensity stimulates the extracellular polymeric substance accumulation and their contribution to soil organic carbon rather than microbial necromass	doi.org/10.1016/j.soilbio.2025.110044	2026.02	China	Ansai Experimental Station of the Institute of Soil and Water Conservation, Chinese Academy of Sciences	36°51′30″N	109°19′23″E	calcareous soil	grassland	5-20	2023.8		178 mg CER mg-1 SOC	2.5	25	2	Bulk soil + extreme drought	CaCl2+PBS+CER	phenol–sulfuric acid method	modified Lowry microplate method at 750 nm	NO	61.0672	108.733	8.2	4.9			0.5					8.8	485
24	Huijun Li	Increased drought intensity stimulates the extracellular polymeric substance accumulation and their contribution to soil organic carbon rather than microbial necromass	doi.org/10.1016/j.soilbio.2025.110044	2026.02	China	Ansai Experimental Station of the Institute of Soil and Water Conservation, Chinese Academy of Sciences	36°51′30″N	109°19′23″E	calcareous soil	grassland	0-5	2023.8		178 mg CER mg-1 SOC	2.5	25	2	Bulk soil + moderate drought	CaCl2+PBS+CER	phenol–sulfuric acid method	modified Lowry microplate method at 750 nm	NO	384.707	237.02	8.2	3.8			0.6					8.8	485
24	Huijun Li	Increased drought intensity stimulates the extracellular polymeric substance accumulation and their contribution to soil organic carbon rather than microbial necromass	doi.org/10.1016/j.soilbio.2025.110044	2026.02	China	Ansai Experimental Station of the Institute of Soil and Water Conservation, Chinese Academy of Sciences	36°51′30″N	109°19′23″E	calcareous soil	grassland	5-20	2023.8		178 mg CER mg-1 SOC	2.5	25	2	Bulk soil + moderate drought	CaCl2+PBS+CER	phenol–sulfuric acid method	modified Lowry microplate method at 750 nm	NO	83.9844	98.3393	8.2	6.6			0.5					8.8	485
24	Huijun Li	Increased drought intensity stimulates the extracellular polymeric substance accumulation and their contribution to soil organic carbon rather than microbial necromass	doi.org/10.1016/j.soilbio.2025.110044	2026.02	China	Ansai Experimental Station of the Institute of Soil and Water Conservation, Chinese Academy of Sciences	36°51′30″N	109°19′23″E	calcareous soil	grassland	0-5	2023.8		178 mg CER mg-1 SOC	2.5	25	2	Bulk soil + mild drought	CaCl2+PBS+CER	phenol–sulfuric acid method	modified Lowry microplate method at 750 nm	NO	417.957	309.882	8.1	4.8			0.6					8.8	485
24	Huijun Li	Increased drought intensity stimulates the extracellular polymeric substance accumulation and their contribution to soil organic carbon rather than microbial necromass	doi.org/10.1016/j.soilbio.2025.110044	2026.02	China	Ansai Experimental Station of the Institute of Soil and Water Conservation, Chinese Academy of Sciences	36°51′30″N	109°19′23″E	calcareous soil	grassland	5-20	2023.8		178 mg CER mg-1 SOC	2.5	25	2	Bulk soil + mild drought	CaCl2+PBS+CER	phenol–sulfuric acid method	modified Lowry microplate method at 750 nm	NO	150.401	127.019	8.2	7.7			0.5					8.8	485
