# Supplementary material for: Continental-scale drivers of soil microbial extracellular polymeric substances
Source: Nat Commun. 2026 Mar 2;17:3334. doi: 10.1038/s41467-026-70068-0 (PMC13066494; doi:10.1038/s41467-026-70068-0)
Supplement: Supplementary file 6 — Source Data [file 41467_2026_70068_MOESM6_ESM.xlsx]

## Sheet: Fig. 1
Reference	Land use type	EPS polysaccharides	EPS proteins	Total EPS
		(µg g-1 soil)
(Zhang et al., 2023)	Cropland	151.08	86.56	237.64
(Chen et al., 2025)	NA	614.29	117.22	731.52
	NA	121.02	47.67	168.69
	NA	115.72	12.52	128.24
(Redmile-Gordon et al., 2020)	Grass-Grass	346.02	213.17	559.19
	Grass-Arable	339.55	194.56	534.11
	Grass-Fallow	293.99	156.96	450.95
	Arable-Grass	434.87	198.24	633.11
	Arable-Arable	317.79	184.64	502.43
	Arable-Fallow	374.66	175.67	550.33
	Fallow-Grass	381.5	191.27	572.77
	Fallow-Arable	235.55	110.67	346.22
	Fallow-Fallow	286.96	126.43	413.39
(Redmile-Gordon et al., 2014)	Fallow	169	43	212
	Grassland	401	163	564
(Bérard et al., 2020)	Grassland	1120	NA	NA
	Cropland	800	NA	NA
	Woodland	830	NA	NA
	Cropland	743.54	NA	NA
(Kidinda et al., 2023)	Woodland	252.01	52.36	304.36
	Cropland	447.44	273.29	720.74
	Woodland	215.99	60	276
	Cropland	332.8	194.1	526.9
	Woodland	278.31	80.18	358.49
	Cropland	272.88	145.05	417.93
(Redmile-Gordon et al., 2017)	Grassland	191.33	94.9	286.23
(Shi et al., 2024)	Woodland	158.31	79.28	237.58
(Redmile-Gordon et al., 2015)	Grass-Arable	467.33	177.76	645.08
(Hale et al., 2021)	Grassland	456.41	NA	NA
	Cropland	262.78	NA	NA
(Bettermann et al., 2021)	Shrub land	52.19	NA	NA
	Shrub land	76.3	NA	NA
(Zethof et al., 2020)	Shrub land	130.37	NA	NA
	Shrub land	120.79	NA	NA
(Baumert et al., 2021)	Woodland	158.6	44.9	203.5
	Woodland	160.3	42.3	202.6
	Woodland	98.3	15.7	114
(Crouzet et al., 2019)	Cropland	367.95	NA	NA
(Vuko et al., 2020)	Fallow	175.43	78.97	254.4
	Cropland	260.78	133.86	394.64
(Liao et al., 2024)	Woodland	317.2	301.82	619.01
(Liu et al., 2025)	Cropland	471.25	205.19	676.44
	Woodland	691.82	364.28	1056.1
(Peng et al., 2025)	Cropland	297.48	37.23	334.71
(G. Bogar et al., 2025)	Cropland	113	NA	NA
(Feng et al., 2026)	Dryland	393.32	114.69	508.01
	Dryland	245.47	43.84	289.31
	Woodland	284	100.7	384.7
	Woodland	65.74	50.65	116.39
	Cropland	411.89	104.01	515.9
	Cropland	84.1	54.48	138.58
(Li et al., 2026)	Grassland	489.08	229.3	718.38

## Sheet: Fig. 2a, 2b
Site	Bedrock	Management	EPS (µg g-1 soil)
S-J1	Carbonate	Woodland	1235.6
S-J1	Carbonate	Grassland	919.589
S-J1	Carbonate	Cropland	480.023
S-J7	Carbonate	Woodland	547.175
S-J7	Carbonate	Grassland	1207.6
S-J7	Carbonate	Cropland	414.642
P-J5	Sediment	Woodland	202.715
P-J5	Sediment	Grassland	282.538
P-J5	Sediment	Cropland	517.597
P-J3	Sediment	Woodland	742.626
P-J3	Sediment	Grassland	524.487
P-J3	Sediment	Cropland	249.825
P-G4	Silicate	Woodland	421.822
P-G4	Silicate	Woodland	637.644
P-G4	Silicate	Grassland	373.822
P-G4	Silicate	Cropland	402.125
S-F1a	Carbonate	Woodland	1052.66
S-F1a	Carbonate	Grassland	1296.37
S-G3	Sediment	Woodland	1273.19
S-G3	Carbonate	Woodland	1961.92
S-G3	Carbonate	Woodland	2274.85
S-G3	Sediment	Grassland	1097.52
S-G3	Sediment	Cropland	554.963
S-J4	Carbonate	Woodland	341.16
S-J4	Carbonate	Grassland	1008.58
S-J4	Carbonate	Cropland	625.825
S-K3	Carbonate	Woodland	1116.55
S-K3	Carbonate	Cropland	493.746
S-J6	Carbonate	Woodland	315.872
S-J6	Carbonate	Grassland	896.178
S-J6	Carbonate	Cropland	1145.18
D-1	Sediment	Woodland	567.235
D-1	Sediment	Grassland	485.614
D-1	Sediment	Cropland	148.941
D-2	Sediment	Woodland	902.927
D-2	Sediment	Grassland	769.476
D-2	Sediment	Cropland	702.764
D-3	Carbonate	Woodland	1536.71
D-3	Carbonate	Grassland	2495.22
D-3	Carbonate	Cropland	1014.17
D-4	Sediment	Woodland	906.646
D-4	Sediment	Grassland	1832.66
D-4	Sediment	Cropland	716.411
D-5	Carbonate	Woodland	1962.26
D-5	Carbonate	Grassland	1905.2
D-5	Carbonate	Cropland	2185.66
R-1	Sediment	Woodland	1052.55
R-1	Sediment	Grassland	1315.32
R-1	Sediment	Cropland	1127.92
R-2	Sediment	Woodland	479.716
R-2	Sediment	Grassland	756.228
R-2	Sediment	Cropland	1280.48
R-3	Sediment	Woodland	971.191
R-3	Sediment	Grassland	1166.37
R-3	Sediment	Cropland	984.26
R-4	Sediment	Woodland	481.478
R-4	Sediment	Grassland	816.066
R-4	Sediment	Cropland	712.327
R-5	Sediment	Woodland	1214.72
R-5	Sediment	Grassland	1056.93
R-5	Sediment	Cropland	679.007
R-6	Carbonate	Woodland	1397.61
R-6	Carbonate	Grassland	2128.38
R-6	Carbonate	Cropland	1780.74
A-1	Silicate	Grassland	1555.46
A-1	Silicate	Woodland	1847.48
A-2	Silicate	Grassland	1009.14
A-2	Silicate	Woodland	1698.45
A-3	Silicate	Cropland	475.38
A-3	Silicate	Grassland	1098.38
A-3	Silicate	Woodland	703.552
SE-01	Silicate	Woodland	520.69
SE-02	Silicate	Woodland	775.672
SE-03	Silicate	Woodland	651.086
SE-04	Silicate	Woodland	497.125
FIN-01	Silicate	Woodland	322.784
FIN-02	Silicate	Woodland	612.601
NO-01	Silicate	Woodland	519.363
NO-02	Silicate	Woodland	1605.29
NO-02	Silicate	Grassland	1567.26
SE-06	Silicate	Woodland	639.085
SE-06	Silicate	Grassland	1357.25
SE-07	Silicate	Cropland	557.663
SE-07	Silicate	Grassland	565.862
SE-07	Silicate	Woodland	392.889
SE-08	Silicate	Cropland	1114.85
SE-08	Silicate	Grassland	1482.76
SE-08	Silicate	Woodland	1251.45
NO-03	Silicate	Cropland	1385.53
FIN-03	Silicate	Woodland	357.037
FIN-05	Silicate	Woodland	630.011
FIN-06	Silicate	Woodland	624.769

## Sheet: Fig. 2c
Variable 1	Variable 2	r value	p value
ADI	EPS	0.264804	0.0216815
ADI	EPS polysaccharides	0.235399	0.0420487
ADI	EPS proteins	0.23243	0.0447847
Ald	EPS	0.0270701	0.817673
Ald	EPS polysaccharides	0.0131154	0.911077
Ald	EPS proteins	0.071866	0.540063
Alo	EPS	0.0301711	0.79721
Alo	EPS polysaccharides	0.0295595	0.801236
Alo	EPS proteins	0.0165297	0.888062
AP	EPS	0.118549	0.311061
AP	EPS polysaccharides	0.130697	0.263712
AP	EPS proteins	0.120202	0.304315
B/F	EPS	0.179829	0.122631
B/F	EPS polysaccharides	0.12825	0.272833
B/F	EPS proteins	0.147244	0.207441
Bacteria	EPS	0.198009	0.0885853
Bacteria	EPS polysaccharides	0.137525	0.239356
Bacteria	EPS proteins	0.26635	0.0208987
BG	EPS	0.303018	0.00822781
BG	EPS polysaccharides	0.313018	0.00625014
BG	EPS proteins	0.198199	0.0882728
BX	EPS	0.0455477	0.697993
BX	EPS polysaccharides	0.0976102	0.404775
BX	EPS proteins	-0.0233433	0.842427
C/N	EPS	-0.185092	0.111881
C/N	EPS polysaccharides	-0.104154	0.373859
C/N	EPS proteins	-0.286208	0.0127989
C/P	EPS	0.102248	0.382713
C/P	EPS polysaccharides	0.162418	0.163855
C/P	EPS proteins	-0.0162308	0.890074
Cae	EPS	0.618373	3.38713e-09
Cae	EPS polysaccharides	0.593849	1.95644e-08
Cae	EPS proteins	0.447391	5.71511e-05
CEC	EPS	0.713428	6.84119e-13
CEC	EPS polysaccharides	0.73357	7.14984e-14
CEC	EPS proteins	0.449896	5.13172e-05
CEL	EPS	0.351724	0.0019723
CEL	EPS polysaccharides	0.329177	0.0039302
CEL	EPS proteins	0.295414	0.0100795
Cgrowth	EPS	-0.0427741	0.715574
Cgrowth	EPS polysaccharides	0.013727	0.906949
Cgrowth	EPS proteins	-0.0845259	0.470902
Clay	EPS	0.479361	1.35449e-05
Clay	EPS polysaccharides	0.493502	6.83349e-06
Clay	EPS proteins	0.301352	0.00860586
CUE	EPS	-0.270043	0.0191258
CUE	EPS polysaccharides	-0.192774	0.0975171
CUE	EPS proteins	-0.291258	0.0112375
DOC	EPS	-0.0427312	0.715848
DOC	EPS polysaccharides	0.0232148	0.843283
DOC	EPS proteins	-0.154825	0.184733
Elevation	EPS	0.230637	0.0465076
Elevation	EPS polysaccharides	0.261009	0.02371
Elevation	EPS proteins	0.0978732	0.403504
Fec	EPS	0.057483	0.624232
Fec	EPS polysaccharides	0.0199149	0.865334
Fec	EPS proteins	0.101711	0.38523
Fed	EPS	0.0551217	0.638564
Fed	EPS polysaccharides	0.00640123	0.956532
Fed	EPS proteins	0.132921	0.255602
Feo	EPS	0.0607548	0.604602
Feo	EPS polysaccharides	0.0286206	0.807426
Feo	EPS proteins	0.115182	0.325101
FRB	EPS	0.270669	0.0188385
FRB	EPS polysaccharides	0.259573	0.0245181
FRB	EPS proteins	0.268157	0.0200146
Fungi	EPS	0.100797	0.389537
Fungi	EPS polysaccharides	0.102333	0.382314
Fungi	EPS proteins	0.13309	0.254994
GNB	EPS	0.232518	0.0447022
GNB	EPS polysaccharides	0.183073	0.115917
GNB	EPS proteins	0.280689	0.0147173
GPB	EPS	0.197838	0.088866
GPB	EPS polysaccharides	0.143642	0.218897
GPB	EPS proteins	0.246278	0.033177
GPB/GNB	EPS	-0.00190612	0.987051
GPB/GNB	EPS polysaccharides	-0.000199147	0.998647
GPB/GNB	EPS proteins	-0.0434291	0.711409
LAP	EPS	0.188421	0.105468
LAP	EPS polysaccharides	0.153855	0.187535
LAP	EPS proteins	0.171199	0.141945
Latitude	EPS	0.134487	0.249995
Latitude	EPS polysaccharides	0.0913552	0.435683
Latitude	EPS proteins	0.185901	0.110296
Longitude	EPS	0.149507	0.200463
Longitude	EPS polysaccharides	0.10585	0.366083
Longitude	EPS proteins	0.229458	0.04767
MAP	EPS	0.302442	0.0083568
MAP	EPS polysaccharides	0.292085	0.0109981
MAP	EPS proteins	0.206137	0.0760093
MAT	EPS	-0.195537	0.0927177
MAT	EPS polysaccharides	-0.155451	0.182944
MAT	EPS proteins	-0.225867	0.0513588
MBC	EPS	0.806031	0
MBC	EPS polysaccharides	0.750982	8.43769e-15
MBC	EPS proteins	0.717526	4.3876e-13
MBC/MBN	EPS	-0.413656	0.000225247
MBC/MBN	EPS polysaccharides	-0.385462	0.000637533
MBC/MBN	EPS proteins	-0.33527	0.00327821
MBC/MBP	EPS	0.00671408	0.95441
MBC/MBP	EPS polysaccharides	0.0161593	0.890555
MBC/MBP	EPS proteins	0.0281656	0.810429
MBN	EPS	0.816956	0
MBN	EPS polysaccharides	0.754993	5.10703e-15
MBN	EPS proteins	0.731168	9.4591e-14
MBN/MBP	EPS	0.101707	0.385247
MBN/MBP	EPS polysaccharides	0.112176	0.337968
MBN/MBP	EPS proteins	0.0948242	0.41838
MBP	EPS	0.334855	0.0033194
MBP	EPS polysaccharides	0.292492	0.0108822
MBP	EPS proteins	0.300807	0.0087326
MBT	EPS	0.285519	0.0130259
MBT	EPS polysaccharides	0.219488	0.0584861
MBT	EPS proteins	0.301628	0.00854209
Mge	EPS	0.508126	3.25938e-06
Mge	EPS polysaccharides	0.494086	6.63886e-06
Mge	EPS proteins	0.369278	0.00111262
N/P	EPS	0.240797	0.0374282
N/P	EPS polysaccharides	0.269986	0.0191521
N/P	EPS proteins	0.134683	0.249299
NAG	EPS	0.114424	0.328316
NAG	EPS polysaccharides	0.16074	0.168314
NAG	EPS proteins	-0.038621	0.742176
NH4+	EPS	0.222731	0.0547679
NH4+	EPS polysaccharides	0.150384	0.197806
NH4+	EPS proteins	0.355456	0.00175096
NO3-	EPS	0.294936	0.0102071
NO3-	EPS polysaccharides	0.20734	0.0742761
NO3-	EPS proteins	0.366366	0.00122617
NUE	EPS	-0.0442105	0.70645
NUE	EPS polysaccharides	0.0554481	0.636575
NUE	EPS proteins	-0.204627	0.0782305
PET	EPS	-0.173174	0.137334
PET	EPS polysaccharides	-0.12576	0.282333
PET	EPS proteins	-0.234102	0.0432266
pH	EPS	0.148339	0.204043
pH	EPS polysaccharides	0.14451	0.216094
pH	EPS proteins	0.0557884	0.634503
POX	EPS	0.0862174	0.462038
POX	EPS polysaccharides	0.0684078	0.559784
POX	EPS proteins	0.162666	0.163205
qGrowth	EPS	-0.543101	4.79554e-07
qGrowth	EPS polysaccharides	-0.452205	4.64327e-05
qGrowth	EPS proteins	-0.533952	8.08445e-07
Root C	EPS	-0.0363869	0.756614
Root C	EPS polysaccharides	0.0536558	0.647529
Root C	EPS proteins	-0.194684	0.0941793
Root C/N	EPS	-0.315733	0.00579145
Root C/N	EPS polysaccharides	-0.246174	0.0332543
Root C/N	EPS proteins	-0.369538	0.00110293
Root C/P	EPS	-0.117895	0.313758
Root C/P	EPS polysaccharides	-0.0611664	0.602152
Root C/P	EPS proteins	-0.223205	0.0542408
Root N	EPS	0.382788	0.00070036
Root N	EPS polysaccharides	0.333969	0.00340876
Root N	EPS proteins	0.381829	0.000724231
Root N/P	EPS	0.15926	0.172317
Root N/P	EPS polysaccharides	0.170612	0.143337
Root N/P	EPS proteins	0.0706843	0.546764
Root P	EPS	0.127681	0.274984
Root P	EPS polysaccharides	0.0840114	0.473616
Root P	EPS proteins	0.199478	0.0861978
Sand	EPS	-0.437651	8.61927e-05
Sand	EPS polysaccharides	-0.430325	0.000116457
Sand	EPS proteins	-0.32321	0.00467809
Silt	EPS	0.370532	0.00106672
Silt	EPS polysaccharides	0.356904	0.00167126
Silt	EPS proteins	0.322984	0.00470861
SMC	EPS	0.403064	0.000336591
SMC	EPS polysaccharides	0.393078	0.000485694
SMC	EPS proteins	0.333751	0.00343108
SOC	EPS	0.684381	1.29319e-11
SOC	EPS polysaccharides	0.681991	1.62244e-11
SOC	EPS proteins	0.511618	2.71735e-06
TDN	EPS	0.439858	7.86172e-05
TDN	EPS polysaccharides	0.357525	0.00163811
TDN	EPS proteins	0.477535	1.47635e-05
TN	EPS	0.829872	0
TN	EPS polysaccharides	0.786202	0
TN	EPS proteins	0.695122	4.54148e-12
TOP	EPS	0.64458	4.36297e-10
TOP	EPS polysaccharides	0.581166	4.58118e-08
TOP	EPS proteins	0.593185	2.04748e-08
Total PLFA	EPS	0.164125	0.159411
Total PLFA	EPS polysaccharides	0.120626	0.302599
Total PLFA	EPS proteins	0.22524	0.0520265
TP	EPS	0.520996	1.65058e-06
TP	EPS polysaccharides	0.475249	1.64337e-05
TP	EPS proteins	0.443253	6.81568e-05
VectorA	EPS	-0.0363869	0.756614
VectorA	EPS polysaccharides	-0.0743954	0.525858
VectorA	EPS proteins	0.121596	0.2987
VectorL	EPS	0.260114	0.0242111
VectorL	EPS polysaccharides	0.23872	0.0391532
VectorL	EPS proteins	0.237814	0.0399256
WHC	EPS	0.705377	1.60094e-12
WHC	EPS polysaccharides	0.643926	4.60305e-10
WHC	EPS proteins	0.622602	2.46477e-09

## Sheet: Fig. 3
Site	Management	Bedrock	EPS polysaccharides (µg g-1 soil)	EPS proteins (µg g-1 soil)
S-J1	Woodland	Carbonate	1179.52	56.0886
S-J1	Grassland	Carbonate	574.673	344.916
S-J1	Cropland	Carbonate	301.423	178.6
S-J7	Woodland	Carbonate	270.617	276.558
S-J7	Grassland	Carbonate	913.845	293.759
S-J7	Cropland	Carbonate	309.137	105.505
P-J5	Woodland	Sediment	79.5844	123.131
P-J5	Grassland	Sediment	124.685	157.853
P-J5	Cropland	Sediment	312.555	205.043
P-J3	Woodland	Sediment	396.363	346.263
P-J3	Grassland	Sediment	346.374	178.113
P-J3	Cropland	Sediment	167.168	82.6568
P-G4	Woodland	Silicate	314.179	107.643
P-G4	Woodland	Silicate	503.873	133.771
P-G4	Grassland	Silicate	228.425	145.396
P-G4	Cropland	Silicate	222.037	180.088
S-F1a	Woodland	Carbonate	651.106	401.558
S-F1a	Grassland	Carbonate	790.714	505.66
S-G3	Woodland	Sediment	859.917	413.273
S-G3	Woodland	Carbonate	1291.07	670.85
S-G3	Woodland	Carbonate	1817.68	457.167
S-G3	Grassland	Sediment	676.665	420.85
S-G3	Cropland	Sediment	338.868	216.095
S-J4	Woodland	Carbonate	183.788	157.372
S-J4	Grassland	Carbonate	649.239	359.339
S-J4	Cropland	Carbonate	344.605	281.22
S-K3	Woodland	Carbonate	869.135	247.413
S-K3	Cropland	Carbonate	286.179	207.567
S-J6	Woodland	Carbonate	199.147	116.725
S-J6	Grassland	Carbonate	735.9	160.277
S-J6	Cropland	Carbonate	768.637	376.541
D-1	Woodland	Sediment	305.697	261.538
D-1	Grassland	Sediment	221.221	264.393
D-1	Cropland	Sediment	97.9496	50.9912
D-2	Woodland	Sediment	546.428	356.499
D-2	Grassland	Sediment	431.603	337.873
D-2	Cropland	Sediment	206.461	496.303
D-3	Woodland	Carbonate	898.029	638.682
D-3	Grassland	Carbonate	1670.51	824.714
D-3	Cropland	Carbonate	653.216	360.951
D-4	Woodland	Sediment	695.764	210.882
D-4	Grassland	Sediment	1020.33	812.328
D-4	Cropland	Sediment	396.621	319.79
D-5	Woodland	Carbonate	1587.23	375.033
D-5	Grassland	Carbonate	1694.32	210.882
D-5	Cropland	Carbonate	1608.8	576.862
R-1	Woodland	Sediment	593.658	458.892
R-1	Grassland	Sediment	737.861	577.459
R-1	Cropland	Sediment	710.511	417.406
R-2	Woodland	Sediment	227.626	252.091
R-2	Grassland	Sediment	410.263	345.965
R-2	Cropland	Sediment	898.029	382.449
R-3	Woodland	Sediment	512.933	458.258
R-3	Grassland	Sediment	895.839	270.532
R-3	Cropland	Sediment	670.456	313.805
R-4	Woodland	Sediment	307.597	173.881
R-4	Grassland	Sediment	514.778	301.289
R-4	Cropland	Sediment	447.817	264.51
R-5	Woodland	Sediment	689.889	524.835
R-5	Grassland	Sediment	538	518.928
R-5	Cropland	Sediment	494.759	184.248
R-6	Woodland	Carbonate	927.917	469.691
R-6	Grassland	Carbonate	1541.61	586.775
R-6	Cropland	Carbonate	1408.12	372.618
A-1	Grassland	Silicate	978.599	576.862
A-1	Woodland	Silicate	1421.83	425.659
A-2	Grassland	Silicate	422.246	586.897
A-2	Woodland	Silicate	1273.96	424.492
A-3	Cropland	Silicate	264.047	211.333
A-3	Grassland	Silicate	480.138	618.246
A-3	Woodland	Silicate	563.57	139.982
SE-01	Woodland	Silicate	376.352	144.338
SE-02	Woodland	Silicate	678.102	97.5707
SE-03	Woodland	Silicate	447.679	203.406
SE-04	Woodland	Silicate	345.837	151.288
FIN-01	Woodland	Silicate	308.076	14.7076
FIN-02	Woodland	Silicate	487.902	124.698
NO-01	Woodland	Silicate	337.91	181.453
NO-02	Woodland	Silicate	1043.28	562.01
NO-02	Grassland	Silicate	927.917	639.34
SE-06	Woodland	Silicate	120.157	518.928
SE-06	Grassland	Silicate	693.475	663.774
SE-07	Cropland	Silicate	341.739	215.924
SE-07	Grassland	Silicate	268.457	297.405
SE-07	Woodland	Silicate	270.617	122.272
SE-08	Cropland	Silicate	643.117	471.738
SE-08	Grassland	Silicate	683.749	799.009
SE-08	Woodland	Silicate	876.416	375.033
NO-03	Cropland	Silicate	1142.66	242.869
FIN-03	Woodland	Silicate	168.366	188.671
FIN-05	Woodland	Silicate	310.221	319.79
FIN-06	Woodland	Silicate	248.337	376.432

## Sheet: Fig. 4
Variable	Contribution to EPS polysaccharides (%)	p value	Contribution to EPS proteins (%)	p value
Cae	18.1048	0.00990099	6.13441	0.326733
SOC	16.7988	0.00990099	9.36711	0.0594059
MBN	16.2381	0.00990099	19.1899	0.00990099
Clay	6.49617	0.405941	0.81894	0.990099
C/N	3.9773	1	5.60695	0.683168
qGrowth	3.95577	0.80198	7.0665	0.029703
CEL	3.29604	0.940594	2.2193	1
Root C/N	2.56052	1	1.99919	0.188119
ADI	2.04877	0.990099	2.61725	1
BG	1.65977	1	2.07901	1
VectorL	-0.00133995	1	0.505094	1
B/F	-1.22311	1	3.11927	1
FRB	-1.38793	1	3.00592	0.980198

## Sheet: Fig. 5
Site	EPS-C (g kg-1 soil)	EPS-C/SOC
S-J1	0.489628	0.0218525
S-J1	0.399569	0.0320848
S-J1	0.208407	0.0179279
S-J7	0.246026	0.00773055
S-J7	0.506249	0.0191895
S-J7	0.174364	0.0224107
P-J5	0.0935449	0.00870268
P-J5	0.128783	0.0122467
P-J5	0.226165	0.0206105
P-J3	0.330533	0.0185765
P-J3	0.225736	0.0230957
P-J3	0.10727	0.0117382
P-G4	0.177419	0.00894005
P-G4	0.264836	0.00315914
P-G4	0.16303	0.0156521
P-G4	0.178121	0.0105272
S-F1a	0.458172	0.0190609
S-F1a	0.565539	0.0392029
S-G3	0.545757	0.0148599
S-G3	0.844931	0.0115627
S-G3	0.942497	0.0141566
S-G3	0.477947	0.0127638
S-G3	0.242057	0.0137557
S-J4	0.151649	0.0210314
S-J4	0.436037	0.0192866
S-J4	0.277319	0.0213849
S-K3	0.46527	0.0206168
S-K3	0.217132	0.00858493
S-J6	0.137046	0.0113767
S-J6	0.368998	0.0237664
S-J6	0.491443	0.0248264
D-1	0.252127	0.0156634
D-1	0.220545	0.0175402
D-1	0.0641508	0.00826078
D-2	0.394399	0.00849905
D-2	0.340058	0.02165
D-2	0.332352	0.0301822
D-3	0.674941	0.0160408
D-3	1.0713	0.0228588
D-3	0.438409	0.0376759
D-4	0.378961	0.00453344
D-4	0.810799	0.0163603
D-4	0.317212	0.0121465
D-5	0.810748	0.0162998
D-5	0.769395	0.0104289
D-5	0.92151	0.0211021
R-1	0.464779	0.0198589
R-1	0.581275	0.0261475
R-1	0.489435	0.0284299
R-2	0.216811	0.0141629
R-2	0.335817	0.0156192
R-2	0.545031	0.0140988
R-3	0.432894	0.0173378
R-3	0.487433	0.0205387
R-3	0.421247	0.0183697
R-4	0.208428	0.0130841
R-4	0.354031	0.0279629
R-4	0.309203	0.023349
R-5	0.535838	0.015891
R-5	0.473454	0.0242611
R-5	0.286865	0.0300153
R-6	0.600949	0.00654291
R-6	0.900264	0.0361358
R-6	0.739493	0.0357534
A-1	0.675101	0.0120985
A-1	0.771743	0.00619914
A-2	0.462655	0.0101545
A-2	0.713334	0.00932268
A-3	0.210388	0.00849269
A-3	0.501185	0.0152339
A-3	0.291327	0.00660625
SE-01	0.220333	0.00786426
SE-02	0.314606	0.00785288
SE-03	0.27817	0.00720979
SE-04	0.211925	0.00974853
FIN-01	0.127914	0.0057589
FIN-02	0.253992	0.00685927
NO-01	0.224119	0.00502545
NO-02	0.692861	0.010407
NO-02	0.686961	0.00729698
SE-06	0.310078	0.0160465
SE-06	0.607682	0.0149932
SE-07	0.243093	0.0107359
SE-07	0.255751	0.0109479
SE-07	0.167803	0.00566956
SE-08	0.49063	0.0180267
SE-08	0.672444	0.0270524
SE-08	0.532821	0.0109378
NO-03	0.569914	0.019768
FIN-03	0.161487	0.00820141
FIN-05	0.28343	0.0115604
FIN-06	0.287951	0.013505

## Sheet: Fig. 6
Variables	Carbonate	Sediment	Silicate	Cropland	Grassland	Woodland
SOC (g kg-1 soil)	30.88	22.5489	39.3348	19.0849	29.6197	38.5088
MBC (g kg-1 soil)	1.03407	0.618863	0.985207	0.599511	1.0256	0.921696
EPS-C (g kg-1 soil)	0.529899	0.352453	0.375097	0.354217	0.499187	0.389319
MNC (g kg-1 soil)	6.75146	4.42844	5.65806	4.33843	6.57594	5.55642

## Sheet: Fig. 7
Variable 1	Variable 2	r value	p value
Latitude	EPS-C/MBC	-0.0584662	0.618305
Longitude	EPS-C/MBC	0.177958	0.126638
Elevation	EPS-C/MBC	-0.104073	0.374228
MAT	EPS-C/MBC	0.110711	0.344356
MAP	EPS-C/MBC	-0.212278	0.0674887
PET	EPS-C/MBC	0.0797404	0.496468
ADI	EPS-C/MBC	-0.231515	0.0456576
FRB	EPS-C/MBC	-0.227596	0.0495545
Root C	EPS-C/MBC	-0.0359886	0.759197
Root N	EPS-C/MBC	0.101878	0.384446
Root P	EPS-C/MBC	0.0621053	0.59658
Root C/N	EPS-C/MBC	-0.0983784	0.40107
Root C/P	EPS-C/MBC	-0.0388051	0.74099
Root N/P	EPS-C/MBC	0.065633	0.575851
MBC	EPS-C/MBC	-0.237013	0.04062
MBN	EPS-C/MBC	-0.0892745	0.446253
MBP	EPS-C/MBC	-0.270377	0.0189718
MBC/MBN	EPS-C/MBC	-0.227425	0.0497303
MBC/MBP	EPS-C/MBC	0.222902	0.0545777
MBN/MBP	EPS-C/MBC	0.276558	0.0163111
CUE	EPS-C/MBC	-0.488762	8.62389e-06
NUE	EPS-C/MBC	-0.0315505	0.788151
Cgrowth	EPS-C/MBC	-0.517486	1.99265e-06
qGrowth	EPS-C/MBC	-0.3499	0.00208933
MBT	EPS-C/MBC	0.27229	0.0181111
VectorL	EPS-C/MBC	0.276558	0.0163111
VectorA	EPS-C/MBC	-0.161508	0.166263
SOC	EPS-C/MBC	-0.170669	0.143201
GPB	EPS-C/MBC	-0.0482504	0.681013
GNB	EPS-C/MBC	-0.04	0.733308
Fungi	EPS-C/MBC	-0.0427027	0.716029
Bacteria	EPS-C/MBC	-0.0242959	0.836084
Total PLFA	EPS-C/MBC	-0.0167283	0.886726
B/F	EPS-C/MBC	-0.0421906	0.719292
GPB/GNB	EPS-C/MBC	-0.0293599	0.802551
Sand	EPS-C/MBC	-0.367308	0.00118835
Silt	EPS-C/MBC	0.322736	0.00474255
Clay	EPS-C/MBC	0.37942	0.000787484
Cae	EPS-C/MBC	0.318198	0.00540091
Mge	EPS-C/MBC	0.181164	0.119833
Fed	EPS-C/MBC	-0.0252777	0.829557
Fec	EPS-C/MBC	0.0301711	0.79721
Alo	EPS-C/MBC	-0.0730451	0.533418
Feo	EPS-C/MBC	0.00857765	0.941776
Ald	EPS-C/MBC	-0.10343	0.377207
TN	EPS-C/MBC	-0.0301565	0.797306
TP	EPS-C/MBC	0.0963016	0.411133
C/N	EPS-C/MBC	-0.398435	0.000399525
C/P	EPS-C/MBC	-0.264353	0.0219146
N/P	EPS-C/MBC	-0.145263	0.213686
NH4+	EPS-C/MBC	-0.105747	0.366554
NO3-	EPS-C/MBC	0.115505	0.323736
TDN	EPS-C/MBC	-0.0530583	0.651197
DOC	EPS-C/MBC	-0.270697	0.0188255
TOP	EPS-C/MBC	0.0337696	0.773635
WHC	EPS-C/MBC	0.00384068	0.973912
pH	EPS-C/MBC	0.212488	0.0672116
CEC	EPS-C/MBC	0.271351	0.0185292
BG	EPS-C/MBC	-0.0840404	0.473462
NAG	EPS-C/MBC	-0.16037	0.169308
LAP	EPS-C/MBC	-0.0911522	0.436708
AP	EPS-C/MBC	-0.35542	0.00175298
CEL	EPS-C/MBC	0.0526604	0.653645
BX	EPS-C/MBC	-0.273514	0.0175785
POX	EPS-C/MBC	-0.192094	0.0987274
SMC	EPS-C/MBC	-0.296288	0.00984959

## Sheet: Fig. 8
Management	Bedrock	Soil PC1	Microbial PC2
Woodland	Carbonate	0.354679	0.260144
Grassland	Carbonate	-2.11523	-0.206436
Cropland	Carbonate	-2.00464	-0.76961
Woodland	Carbonate	-2.87023	0.689396
Grassland	Carbonate	-1.80092	-0.535034
Cropland	Carbonate	-1.71782	-0.290233
Woodland	Sediment	1.27892	-0.584134
Grassland	Sediment	0.828908	0.0236047
Cropland	Sediment	0.0493763	0.27283
Woodland	Sediment	0.499046	-0.397159
Grassland	Sediment	0.469552	0.58969
Cropland	Sediment	0.461748	-0.402755
Woodland	Silicate	0.832281	0.372817
Woodland	Silicate	1.7048	-0.108473
Grassland	Silicate	0.368487	-1.08666
Cropland	Silicate	0.309688	-0.181142
Woodland	Carbonate	0.354282	0.507658
Grassland	Carbonate	-1.88745	-1.16884
Woodland	Sediment	-0.103195	0.221961
Woodland	Carbonate	-1.07466	-1.65199
Woodland	Carbonate	-1.48706	-0.435627
Grassland	Sediment	-0.384266	0.671015
Cropland	Sediment	-0.241023	0.538148
Woodland	Carbonate	0.244623	-0.293487
Grassland	Carbonate	-0.371343	-0.982116
Cropland	Carbonate	-0.484378	0.118765
Woodland	Carbonate	-0.639941	-0.775386
Cropland	Carbonate	0.154429	0.363736
Woodland	Carbonate	0.053365	-0.123097
Grassland	Carbonate	0.0383333	-0.519564
Cropland	Carbonate	-1.02795	-0.55404
Woodland	Sediment	1.46102	0.141957
Grassland	Sediment	0.740745	0.944547
Cropland	Sediment	1.0203	-2.06497
Woodland	Sediment	1.19615	-0.910206
Grassland	Sediment	0.210675	2.28831
Cropland	Sediment	0.57892	-0.999757
Woodland	Carbonate	-1.51721	2.29015
Grassland	Carbonate	-2.44423	1.92591
Cropland	Carbonate	-0.79937	-2.04946
Woodland	Sediment	0.76487	-4.03195
Grassland	Sediment	0.277033	1.23782
Cropland	Sediment	-0.103256	1.4885
Woodland	Carbonate	-2.64446	1.78971
Grassland	Carbonate	-2.28417	2.39341
Cropland	Carbonate	-3.31482	2.29566
Woodland	Sediment	-0.0827167	0.905577
Grassland	Sediment	-0.303208	1.52247
Cropland	Sediment	-1.05067	1.51519
Woodland	Sediment	0.38704	1.66886
Grassland	Sediment	-0.0203151	2.24466
Cropland	Sediment	-2.71956	2.11096
Woodland	Sediment	0.354944	0.975567
Grassland	Sediment	-1.97199	2.02872
Cropland	Sediment	-0.632947	2.25846
Woodland	Sediment	0.188467	1.6508
Grassland	Sediment	-0.554388	1.81954
Cropland	Sediment	-0.759914	1.35237
Woodland	Sediment	-0.393023	1.26472
Grassland	Sediment	-0.578835	0.439887
Cropland	Sediment	-0.988258	0.682632
Woodland	Carbonate	-0.482346	-0.103069
Grassland	Carbonate	-2.1332	1.12591
Cropland	Carbonate	-2.17117	1.50635
Grassland	Silicate	0.686684	-0.185526
Woodland	Silicate	1.45832	-0.412768
Grassland	Silicate	0.668106	0.691916
Woodland	Silicate	1.44339	-0.712616
Cropland	Silicate	0.438621	-0.00600408
Grassland	Silicate	0.52542	0.789511
Woodland	Silicate	1.31539	-3.39847
Woodland	Silicate	2.72768	-2.83452
Woodland	Silicate	2.25309	-4.49074
Woodland	Silicate	1.80297	-5.34489
Woodland	Silicate	1.20165	-2.45509
Woodland	Silicate	2.50284	-0.862938
Woodland	Silicate	2.25729	-0.881287
Woodland	Silicate	1.01744	0.619123
Woodland	Silicate	1.01263	-2.67282
Grassland	Silicate	1.1735	-2.44925
Woodland	Silicate	2.64569	0.353608
Grassland	Silicate	0.682386	0.66097
Cropland	Silicate	0.136021	0.791402
Grassland	Silicate	0.258568	1.03971
Woodland	Silicate	1.88586	-0.295439
Cropland	Silicate	-1.94361	0.497114
Grassland	Silicate	-1.22942	0.794744
Woodland	Silicate	1.33124	0.00905977
Cropland	Silicate	-2.78742	0.816208
Woodland	Silicate	2.45376	-3.92964
Woodland	Silicate	2.51901	0.523219
Woodland	Silicate	2.54038	-1.92781

## Sheet:  Fig. 9
Variables	Carbonate	Sediment	Silicate	Cropland	Grassland	Woodland
SMC (%)	0.175099	0.165755	0.301428	0.161223	0.210653	0.250886
WHC (%)	0.662745	0.507119	0.675254	0.515086	0.647035	0.644028
ADI	0.588333	0.672118	1.12636	0.677007	0.793015	0.888994
Cgrowth (ng C g-1 h-1)	587.492	368.22	913.129	362.019	475.902	870.632
CUE (%)	0.37808	0.276521	0.488342	0.335697	0.314846	0.448846
